# Supplementary material for: Gene expression profiling of Mycobacterium avium subsp. paratuberculosis in simulated multi-stress conditions and within THP-1 cells reveals a new kind of interactive intramacrophage behaviour
Source: BMC Microbiol. 2012 May 30;12:87. doi: 10.1186/1471-2180-12-87 (PMC3416667; doi:10.1186/1471-2180-12-87)
Supplement: Additional file 1 — Additional tables (Tables S1-S4).Table S1. Genes of M. avium subsp. paratuberculosis with significantly up-regulated expression levels in the acid-nitrosative stress (≥2 fold change). Table S2. Genes of M. avium subsp. paratuberculosis with significantly down- regulated expression levels in the acid-nitrosative stress (≤2 fold change). Table S3. Genes of M. avium subsp. paratuberculosis with significantly up-regulated expression levels in the infection of THP-1 cells (≥2 fold change). Table S4. Genes of M. avium subsp. paratuberculosis with significantly down-regulated expression levels in the infection of THP-1 cells (≤2 fold change). [file 1471-2180-12-87-S1.xls]

## Sheet: Content 
CONTENT OF FILE
Supplemental 1:	Table S1	Genes of M. avium subsp. paratuberculosis with significantly up-regulated expression levels in the acid-nitrosative stress (≥2 fold change)
Supplemental 2:	Table S2	Genes of M. avium subsp. paratuberculosis with significantly down-regulated expression levels in the acid-nitrosative stress (≤2 fold change)
Supplemental 3:	Table S3	Genes of M. avium subsp. paratuberculosis with significantly up-regulated expression levels in the infection of THP-1 cells (≥2 fold change)
Supplemental 4:	Table S4	Genes of M. avium subsp. paratuberculosis with significantly down-regulated expression levels in the infection of THP-1 cells (≤2 fold change)

## Sheet: Table S1
Supplemental 1:	Genes of M. avium subsp. paratuberculosis with significantly up-regulated expression levels in the acid-nitrosative stress (≥2 fold change)
Gene ID	Gene Name	Gene Product	log2 [ratio (Exp/ctrl)]	P-value
MAP_0003	recF	recombination protein F	2.0725	0.00504066
MAP_0009	-	Cytochrome P450	2.2425	9.63391e-05
MAP_0011	ppiA	Peptidyl-prolyl cis-trans isomerase cyclophilin type	1.455	0.00126256
MAP_0017c	-	-	1.175	0.0152716
MAP_0025	-	-	1.0875	0.000226346
MAP_0049c	-	Short-chain dehydrogenase/reductase SDR	1.625	0.00763777
MAP_0061c	-	Transcriptional regulator, PadR-like family	1.015	0.000574087
MAP_0065	-	Integral membrane protein	1.485	0.0293644
MAP_0071	dnaB	replicative DNA helicase dnaB	2.055	0.000103402
MAP_0082	-	transcriptional regulator, Crp/FNR family	1.0775	0.0159469
MAP_0096c	-	Fatty acid desaturase	1.5075	0.0462325
MAP_0101	-	Glutamate--cysteine ligase	1.8425	0.00457707
MAP_0119c	-	-	1.0975	0.00296771
MAP_0123	-	PPE family protein	1.535	0.0040141
MAP_0135	cmaA1	Cyclopropane-fatty-acyl-phospholipid synthase	1.12	0.00837476
MAP_0141	-	Luciferase-like protein alkanesulfonate monooxygenase	1.03	0.0233765
MAP_0143	-	-	2.675	1.304e-05
MAP_0146	-	sulfonate/nitrate/taurine transport system permease protein	2.265	0.000172514
MAP_0152c	-	Transcription Regulatory protein, TetR	1.3475	0.0126858
MAP_0155	-	Transcriptional regulator, TetR family	1.3875	0.00939811
MAP_0171c	-	ATPase involved in chromosome partitioning-like protein	1.0225	0.00794158
MAP_0175c	-	Luciferase-like monooxygenase	1.3425	0.00165052
MAP_0183c	-	Nuclear export factor GLE1	1.6125	0.0153519
MAP_0185c	-	transcriptional regulator, XRE family, Putative	1.495	0.00023668
MAP_0195c	-	Protein of unknown function DUF1025	1.1875	0.00587571
MAP_0196c	-	Lipoprotein lppN	1.42	0.00173611
MAP_0201	-	Transcriptional regulator, TetR family	2.65	0.000651974
MAP_0211	glf	UDP-galactopyranose mutase	1.54	0.027533
MAP_0213	-	-	1.39	0.00159144
MAP_0219	fadD32	AMP-dependent synthetase and ligase/ acyl-CoA synthase	1.06	0.0125012
MAP_0221	accD4	CoA carboxylase carboxyl transferase beta subunit AccD4_1	2.94	6.71719e-05
MAP_0223c	-	Transcriptional regulator, AraC family	1.6025	0.00480081
MAP_0224c	fadE35	Acyl-CoA dehydrogenase domain protein	1.65	0.000575928
MAP_0225c	-	Transcriptional regulator, AsnC family	1.325	0.00332654
MAP_0236c	-	-	1.665	0.00675284
MAP_0263c	-	NAD(P)H quinone oxidoreductase, PIG3 family, Putative	1.4525	0.0186396
MAP_0265c	fadE1	Acyl-CoA dehydrogenase protein	2.265	2.1744e-06
MAP_0267c	-	aminoglycoside phosphotransferase, Protein	1.045	0.011803
MAP_0276	-	Protein of unknown function DUF1089	2.3525	0.00155919
MAP_0277c	tyrA	prephenate dehydrogenase	1.02	0.0104644
MAP_0290	-	-	1.1025	0.000889387
MAP_0296c	-	Isocitrate lyase protein	2.2525	0.000127736
MAP_0301	-	-	1.71	8.57997e-05
MAP_0308c	-	Proline rich protein	1.41	0.000885865
MAP_0312	leuA	2-isopropylmalate synthase	1.0375	0.00517891
MAP_0321	-	Cyclopropane-fatty-acyl-phospholipid synthase	1.4275	0.00048818
MAP_0322c	dnaZX	DNA polymerase III subunits gamma and tau	1.355	0.00108855
MAP_0330	-	-	2.125	0.00173542
MAP_0332	-	dihydrodipicolinate reductase protein Hypothetical protein	1.0075	0.0309942
MAP_0339c	-	-	1.77	0.0135485
MAP_0353	glpK	glycerol kinase	1.3675	0.0401877
MAP_0366	selD	Selenide, water dikinase	2.755	0.000233422
MAP_0371	-	Luciferase-like protein alkanesulfonate monooxygenase	2.575	7.12364e-05
MAP_0386c	-	Response regulator receiver/ANTAR domain-containing protein	1.2225	0.00831393
MAP_0391c	-	Metallophosphoesterase protein	1.8325	0.000735605
MAP_0408	-	-	1.285	0.00332319
MAP_0430	rmlB2	NAD-dependent epimerase/dehydratase RmlB2	1.075	0.00487566
MAP_0434	-	Protein of unknown function DUF475	1.18	0.0181231
MAP_0445c	-	Luciferase-like monooxygenase	1.5025	0.000286233
MAP_0449	folE	GTP cyclohydrolase I	2.155	3.93257e-05
MAP_0450	folP	Dihydropteroate synthase	1.6	0.00259084
MAP_0484c	arsB2	Arsenical pump membrane protein	1.075	0.00407169
MAP_0487c	-	ABC transporter, permease protein	1.36	0.000424581
MAP_0522	-	Cytochrome P450	1.3	0.0173357
MAP_0539	-	-	1.4325	0.000468875
MAP_0545	-	Luciferase-like protein alkanesulfonate monooxygenase	1.6325	0.00237899
MAP_0569	-	ABC-type transport system involved in resistance to organic solvents, periplasmic component, Ttg2C	1.1625	0.00100282
MAP_0571	-	-	1.88	0.0101177
MAP_0573c	otsA	Alpha,alpha-trehalose-phosphate synthase (UDP-forming)	2.6575	3.60541e-05
MAP_0579c	cpsA	Cell envelope-related protein transcriptional attenuator	2.8075	0.000176844
MAP_0580c	-	-	1.8675	0.000142573
MAP_0591	phoP	Two-component response transcriptional regulator PhoP	2.82	0.0068628
MAP_0627c	-	-	2.3775	3.39942e-05
MAP_0630c	-	Linocin_M18 bacteriocin protein	1.37	0.00363611
MAP_0632	pepC	Aminopeptidase 2, Putative	1.32	0.00309834
MAP_0637	-	-	1.56	0.000196808
MAP_0644c	sseC	Protein of unknown function DUF1416	2.4925	0.000435985
MAP_0649	-	acetolactate synthase catalytic subunit	1.4	0.000237963
MAP_0672c	-	Short chain dehydrogenase/reductase	1.24	0.000209437
MAP_0697	-	Luciferase-like monooxygenase family protein	1.8075	0.000100807
MAP_0705	-	-	1.1775	0.0220369
MAP_0712c	-	-	1.9225	0.000128423
MAP_0730c	-	cytochrome p450	1.68	0.00102363
MAP_0743c	-	-	1.75	0.00291719
MAP_0766c	-	-	2.095	0.00837672
MAP_0767c	-	Mce associated membrane protein	1.115	0.0241534
MAP_0768c	-	-	2.7225	0.000386125
MAP_0779	-	-	1.05	0.00550327
MAP_0781	fadD16	Fatty-acid-CoA ligase	1.6175	0.00402521
MAP_0792c	-	F420-dependent methylene-tetrahydromethanopterin reductase	1.36	0.0457244
MAP_0803	mog	Molybdenum cofactor biosynthesis protein/molybdopterin protein	2.0825	0.000582894
MAP_0810	cspB	Cold-shock DNA-binding domain protein	1.495	0.0197783
MAP_0829	gltA2	citrate synthase type II	1.2325	0.0146878
MAP_0833c	-	two-component system, OmpR family, sensor histidine kinase PrrB	2.085	7.91309e-05
MAP_0841	-	Zn-dependent hydrolase of the beta-lactamase fold protein	1.2625	0.000996939
MAP_0843	ctpE	ATPase, P-type (transporting), HAD superfamily, subfamily IC	1.275	0.0148161
MAP_0860c	-	-	1.6925	2.06248e-05
MAP_0879c	-	Mannitol dehydrogenase domain protein	1.055	0.00592108
MAP_0881	-	Fumarylacetoacetate hydrolase protein	2.0375	0.00027626
MAP_0885c	-	-	2.155	0.00019438
MAP_0886c	-	Flavin binding monooxygenase	1.2225	0.0078533
MAP_0889	-	formamidopyrimidine-DNA glycosylase	1.49	0.00228442
MAP_0894c	-	-	1.0375	0.0163788
MAP_0895c	-	Peptidase M23B protein	1.9275	0.00038077
MAP_0898	-	acetyl-CoA acetyltransferase	1.3975	0.0140512
MAP_0904	-	D-alanyl-D-alanine carboxypeptidase, Putative	2.395	0.000863882
MAP_0914c	-	Protein of unknown function DUF1446	1.0775	0.0078348
MAP_0924	galU	UTP-glucose-1-phosphate uridylyltransferase	1.2775	0.00919778
MAP_0940	-	-	1.5	0.00193709
MAP_0951	-	S-layer domain protein	1.35	0.000184322
MAP_0952	-	Exopolysaccharide biosynthesis tyrosine-protein kinase	1.475	0.00255874
MAP_0953	-	-	1.0825	0.00925511
MAP_0957c	-	-	1.3175	0.0101455
MAP_0972c	metS	methionyl-tRNA synthetase	1.4675	0.00102645
MAP_0982c	arsC	Arsenate reductase	1.2075	0.00147759
MAP_0990	eno	phosphopyruvate hydratase	2.44	0.000111828
MAP_1000c	kdpA	potassium-transporting ATPase subunit	2.4025	0.000160164
MAP_1003c	PE	PPE family protein	1.8025	0.000663018
MAP_1013c	lpqV	Lipoprotein LpqV	1.6725	0.00598166
MAP_1019	-	Protein of unknown function DUF1112	1.5525	0.000630743
MAP_1025	pra	Pra	1.045	0.00118687
MAP_1044	secF	preprotein translocase subunit	1.0025	0.0178292
MAP_1059	dapA	Dihydrodipicolinate synthase DapA_1	1.08	0.0133478
MAP_1065	-	Hemerythrin HHE cation binding domain protein	1.16	0.00131219
MAP_1071c	-	Integral membrane protein	2.14	0.000295465
MAP_1079	-	Aminodeoxychorismate lyase protein	1.8975	0.000337513
MAP_1092	aroK	shikimate kinase	1.4725	0.0201177
MAP_1101	-	Sensor signal transduction histidine kinase	1.2975	0.00509147
MAP_1109	-	sulfonate/nitrate/taurine transport system permease protein	1.015	0.00087637
MAP_1114	pyrR	bifunctional pyrimidine regulatory protein	1.67	0.000888651
MAP_1115	pyrB	aspartate carbamoyltransferase catalytic subunit	2.975	1.25614e-05
MAP_1122	mIHF	integration host factor, Putative	1.285	0.0103321
MAP_1156	-	Diacylglycerol O-acyltransferase	1.2875	0.00981311
MAP_1162	-	Transmembrane protein	1.9	0.000271325
MAP_1178c	tkt	transketolase	1.7125	0.00124417
MAP_1181	-	-	2.14	8.68713e-05
MAP_1206	-	Protein of unknown function DUF58	1.5275	0.00649028
MAP_1214	-	membrane protein, SPFH/band 7 family, Putative	1.2025	0.00266333
MAP_1216c	lpqQ	LpqQ	2.0125	0.00037498
MAP_1217c	-	Transmembrane protein	1.165	0.00376548
MAP_1220c	-	-	1.18	0.0194102
MAP_1233	-	-	1.7125	0.00263155
MAP_1265	-	Phosphoesterase, PA-phosphatase related protein	1.42	0.0178255
MAP_1266c	-	Pyridoxamine 5'-phosphate oxidase-related FMN-binding protein	1.3425	0.0001481
MAP_1271c	-	Acyltransferase 3	1.97	0.0451373
MAP_1289	nadA	quinolinate synthetase	1.335	0.0162663
MAP_1292c	-	-	1.6675	0.00321352
MAP_1298	impA	Phosphatase, inositol monophosphatase ImpA	1.3675	0.0127297
MAP_1301	chaA	H+/Ca2+ exchanger Ca2+ sodium/calcium/Ca2+ antiporter	2.9075	0.003161
MAP_1303	trpE	anthranilate synthase component I	1.385	0.00358766
MAP_1306	trpB	tryptophan synthase subunit	1.895	0.000297629
MAP_1317c	-	Acid-resistance membrane protein	1.23	0.000743801
MAP_1331c	-	ABC transporter ATP-binding protein	1.5125	0.00848595
MAP_1334	-	-	1.135	0.00234359
MAP_1341	uvrA	excinuclease ABC subunit	1.6075	0.00070397
MAP_1358	-	Transmembrane protein	1.315	0.00012
MAP_1365	argF	ornithine carbamoyltransferase	1.6775	0.00163607
MAP_1368	argH	argininosuccinate lyase	1.6775	0.0466726
MAP_1384c	-	Glycoside hydrolase 15-related protein	1.0175	0.0159604
MAP_1385c	-	glucose-methanol-choline oxidoreductase, Putative	1.5225	0.00242941
MAP_1386c	-	-	2.3475	0.000324818
MAP_1393c	-	ABC transporter, ATP-binding protein	3.1875	0.000527649
MAP_1405	-	-	1.8675	0.00128979
MAP_1428c	-	Mitochondrial cell death effector	1.4825	0.000449258
MAP_1430c	-	Luciferase-like monooxygenase	2.155	1.26805e-05
MAP_1442	-	Short chain dehydrogenase/reductase	2.345	0.00048963
MAP_1443c	-	Stress responsive alpha-beta barrel domain-containing protein	1.4625	0.00379182
MAP_1455c	-	Short-chain dehydrogenase/reductase SDR	1.05	0.00250292
MAP_1464	fadD1	AMP-dependent synthetase and ligase	1.4275	0.029785
MAP_1481c	-	DEAD/DEAH box ATP-dependent RNA helicase	1.91	0.000389267
MAP_1493c	-	Integral membrane protein	1.48	0.00741605
MAP_1499c	-	Luciferase-like monooxygenase	1.7525	0.00055583
MAP_1500c	-	4-alpha-glucanotransferase	1.0325	0.0438456
MAP_1502	-	Cell divisionFtsK/SpoIIIE	2.0375	0.00406663
MAP_1509	-	-	1.4675	0.00285397
MAP_1516	-	PPE family protein	1.3925	0.00244302
MAP_1519	-	PPE family protein	1.2825	0.000261162
MAP_1540	-	FHA domain-containing protein	2.4625	0.000316239
MAP_1544	-	-	1.3625	0.0015726
MAP_1551c	-	Hemolysin / protein of unknown function DUF21:transporter	1.46	0.00157764
MAP_1553c	fadE14	Acyl-CoA dehydrogenase domain protein FadE14	2.23	6.93578e-05
MAP_1560	-	Thioesterase superfamily protein	1.52	0.00302133
MAP_1563c	-	Luciferase-like monooxygenase	1.33	0.00277009
MAP_1564c	-	FadB domain-containing protein	1.5125	0.000147805
MAP_1570	-	-	1.7075	0.00848669
MAP_1580c	-	Protein of unknown function DUF72	1.42	0.00104662
MAP_1584c	-	ATP-dependent protease La	1.6175	0.0028445
MAP_1599	glnA3	Glutamine synthetase GlnA3	1.985	0.00992084
MAP_1607c	-	Transglycosylase domain protein	1.765	0.00357319
MAP_1624	-	Protein of unknown function DUF77	1.35	0.00183685
MAP_1627	-	-	1.49	0.00990142
MAP_1633c	-	-	1.02	0.0128553
MAP_1641c	-	Transcriptional regulator, ArsR family	2.0225	4.71365e-05
MAP_1643	aceAb	isocitrate lyase	2.8125	0.000529837
MAP_1645	-	Luciferase-like monooxygenase	2.2	0.000704918
MAP_1646c	-	Alkyl hydroperoxide reductase/ Thiol specific antioxidant/ Mal allergen	1.01	0.0113976
MAP_1650	-	-	1.125	0.00241783
MAP_1652c	-	Transcriptional regulator, AraC family	2.74	0.000633119
MAP_1654c	-	2-nitropropane dioxygenase, NPD	2.125	0.00108815
MAP_1666c	-	Glycosyl transferase group 1	1.155	0.0207543
MAP_1668c	katG	Catalase/peroxidase HPI KatG	1.65	0.000327302
MAP_1670c	lppS	LppS_1	2.545	0.00024597
MAP_1687	-	Glucose-6-phosphate 1-dehydrogenase	1.2925	9.36669e-05
MAP_1688	-	Citrate lyase beta subunit	1.1175	0.00822259
MAP_1695c	-	Chaperone protein DnaJ	1.4775	0.0410531
MAP_1697	-	Transcriptional regulator, MerR family	2.01	0.000614654
MAP_1698c	hsp18	Heat shock protein Hsp20	1.8775	0.000637414
MAP_1701c	-	Biotin carboxylase-like protein	1.3275	0.00185682
MAP_1702c	-	Thioredoxin-like / Protein of unknown function DUF899	1.605	0.000123065
MAP_1719c	-	Transcriptional regulator, TetR family	1.2325	0.000608765
MAP_1724c	-	Cytochrome B561	2.1475	0.000112726
MAP_1727	-	Dienelactone hydrolase domain protein	1.2275	0.000436097
MAP_1746c	-	UBA/THIF-type NAD/FAD binding family protein	1.24	0.0348788
MAP_1756c	-	-	1.22	0.00118865
MAP_1757c	-	ECF RNA polymerase sigma factor	1.0075	0.047909
MAP_1764	-	-	1.35	0.00263987
MAP_1774c	pncA	nicotinamidase/pyrazinamidase	2.185	0.000940648
MAP_1776c	-	-	2.3475	0.000107042
MAP_1792	-	-	1.655	8.59932e-05
MAP_1802c	-	-	1.1675	0.00275766
MAP_1805c	cobN	cobaltochelatase subunit	1.27	0.00170806
MAP_1809c	-	sulfonate/nitrate/taurine transport system permease protein	1.705	0.00184536
MAP_1848c	-	Transcriptional regulator, TetR family	1.2825	0.00850977
MAP_1857	-	Mce associated membrane protein	1.3625	0.000896475
MAP_1864c	-	Siderophore interacting FAD binding protein	1.405	0.00217617
MAP_1876c	cysS2	cysteinyl-tRNA synthetase	1.385	0.000652421
MAP_1879c	-	-	1.295	0.000239812
MAP_1885c	-	PBP family phospholipid-binding protein	1.1475	0.00587511
MAP_1890c	-	Protein of unknown function YGGT	1.5925	0.0143254
MAP_1902c	murE	UDP-N-acetylmuramoylalanyl-D-glutamate--2,6-diaminopimelate ligase	2.13	0.0011213
MAP_1907c	-	Membrane protein	1.1975	0.047558
MAP_1909	lppM	Lipoprotein lppM	1.465	0.00371056
MAP_1914	pknL	Serine/threonine protein kinase	1.0125	0.0474695
MAP_1918c	-	Integral membrane protein	2.265	4.47764e-05
MAP_1925	fadD15	Long-chain fatty acid--CoA ligase and synthetase FadD15	3.07	6.72031e-05
MAP_1936c	-	-	1.9675	2.53275e-05
MAP_1939c	-	integral membrane protein, Putative	3.6675	0.000233963
MAP_1942c	cbhK	adenosine kinase CbhK	2.1875	0.00240084
MAP_1944c	-	HesB/YadR/YfhF iron-sulfur cluster assembly accessory protein	2.445	1.12712e-05
MAP_1948	cobT	nicotinate-nucleotide--dimethylbenzimidazole phosphoribosyltransferase	1.94	0.000304393
MAP_1956	sucB	dihydrolipoamide acetyltransferase dlaT	2.7075	0.000245093
MAP_1973	-	-	1.4575	0.0458843
MAP_1976	-	Prolyl 4-hydroxylase, alpha subunit	1.285	0.00495594
MAP_1986	-	Surfeit locus 1 family protein	1.09	0.000842107
MAP_2015	-	Cytochrome P450	1.6525	0.00579397
MAP_2019c	-	-	1.63	0.00126491
MAP_2025c	-	Carboxymuconolactone decarboxylase protein	1.0925	0.0122063
MAP_2032c	-	transcriptional regulator, TetR family, Putative	2.22	1.47371e-05
MAP_2037	-	Cobalamin biosynthesis CbiX protein	1.09	0.00668041
MAP_2042c	-	-	1.0525	0.036169
MAP_2082	-	Aminoglycoside phosphotransferase	1.2525	0.00529525
MAP_2095c	-	Arginine deiminase protein	1.2475	0.0118861
MAP_2106c	-	-	1.7375	4.54356e-05
MAP_2130c	dnaG	DNA primase	1.3775	0.00272566
MAP_2133	-	Protein of unknown function DUF477	1.19	0.0131294
MAP_2139	furB	Ferric uptake regulator, Fur family protein	1.365	0.00200556
MAP_2149c	-	-	1.63	0.00268992
MAP_2166	-	ECF subfamily RNA polymerase sigma-24 factor	2.1225	6.87486e-05
MAP_2170c	mbtG	mycobactin lysine-N-oxygenase mbtG	1.77	0.0114628
MAP_2176c	-	Thioesterase	2.195	8.2137e-06
MAP_2181c	-	-	2.06	3.56389e-05
MAP_2215	-	Glycoside hydrolase 15-related protein	3.21	0.000154069
MAP_2248c	-	Mechanosensitive ion channel/cyclic nucleotide-binding domain-containing protein	1.9175	0.00902517
MAP_2260	-	NAD-dependent deacetylase SIR2 information regulator	1.05	0.00243884
MAP_2263c	proB	gamma-glutamyl kinase	1.1875	0.0228405
MAP_2273c	-	-	1.795	0.000331705
MAP_2303c	-	-	1.8125	5.19878e-05
MAP_2308c	pdhB	Pyruvate dehydrogenase E1 component, beta subunit	2.2425	0.00105776
MAP_2310c	citE	Citrate lyase beta subunit	1.915	0.000224681
MAP_2314c	accD1	CoA carboxylase carboxyl transferase beta subunit AccD1	1.1175	0.000675942
MAP_2337c	-	-	2.0425	0.000772091
MAP_2353	-	Acyl-CoA dehydrogenase domain protein	1.04	0.0293776
MAP_2357	-	Amidohydrolase 2	1.7925	8.705e-07
MAP_2372	accD4	CoA carboxylase carboxyl transferase beta subunit	2.0325	0.0133088
MAP_2389c	-	-	2.44	0.00123417
MAP_2392c	-	dihydrodipicolinate synthase	1.9525	0.000225211
MAP_2393c	-	Short-chain dehydrogenase/reductase SDR	1.6275	0.0180423
MAP_2401	fadD35	AMP-dependent synthetase and ligase	1.57	0.00465423
MAP_2405c	fadE3	Acyl-CoA dehydrogenase protein FadE3_1	2.5525	0.0153948
MAP_2432c	glgP	Glycogen/alpha-glucan phosphorylase	1.875	0.000170507
MAP_2433	-	Alpha amylase, catalytic region	1.6825	0.020562
MAP_2436c	fadA4	acetyl-CoA acetyltransferase	1.655	0.00850188
MAP_2446c	-	-	1.3125	0.00546882
MAP_2447c	murA	UDP-N-acetylglucosamine 1-carboxyvinyltransferase	2.37	0.000356889
MAP_2452c	atpG	F0F1 ATP synthase subunit	1.055	0.00938161
MAP_2453c	atpA	F0F1 ATP synthase subunit	3.3725	0.00275579
MAP_2463c	rpmE	50S ribosomal protein L31	1.57	0.00132076
MAP_2475	-	Metalloendopeptidase-like membrane protein	2.07	2.13747e-05
MAP_2482	-	Glyoxalase/bleomycin resistance protein/dioxygenase	1.67	0.000586567
MAP_2488	oppB	peptide/nickel transport system permease protein	1.7075	1.5187e-05
MAP_2506c	-	CopG/DNA-binding domain-containing protein	3.235	0.0437429
MAP_2521c	deaD	DEAD/DEAH box ATP-dependent RNA helicase DeaD	1.4175	6.25496e-05
MAP_2525c	-	cytochrome p450	1.18	0.0114332
MAP_2539c	lpqZ	LpqZ	2.1675	9.49819e-05
MAP_2549c	-	Transmembrane protein	1.22	0.00126233
MAP_2556c	-	anti-sigma factor transmembrane, Putative	1.1	0.0120013
MAP_2557c	sigE	RNA polymerase sigma factor SigE	1.065	0.00795906
MAP_2574c	dapE	succinyl-diaminopimelate desuccinylase	1.955	0.0134258
MAP_2579c	-	MFS permease, Putative	1.0725	0.00178598
MAP_2580c	fadD36	AMP-dependent synthetase and ligase	2.3725	0.00010476
MAP_2584	-	cytochrome p450	1.465	0.000308798
MAP_2585	fadE26	Acyl-CoA dehydrogenase domain protein FadE26_2	2.105	0.000564677
MAP_2595	-	PPE family protein	1.0975	0.00608792
MAP_2598c	sat	sulfate adenylyltransferase	2.58	0.000315207
MAP_2603c	-	Beta-ketoacyl synthase	1.02	0.00206258
MAP_2609	-	-	1.1	0.0040383
MAP_2627c	-	-	1.5125	0.0213186
MAP_2642	-	Naringenin-chalcone synthase	1.115	0.000381924
MAP_2646c	fadA6	Acetyl-CoA acetyltransferase FadA6_3	2.88	0.000488078
MAP_2698c	desA2	acyl-[acyl-carrier-protein] desaturase DesA2	1.6725	0.00373231
MAP_2719c	-	-	1.0475	0.0229568
MAP_2721	-	A3(2) glycogen metabolism cluster I	1.0675	0.0177128
MAP_2742	-	-	1.19	0.00416301
MAP_2773c	-	Acetoacetate decarboxylase	1.57	0.0445107
MAP_2780	-	Short chain dehydrogenase/reductase	1.1425	0.0153765
MAP_2790c	-	ATPase, AFG1 family protein	1.0075	0.0163356
MAP_2799c	hemE	uroporphyrinogen decarboxylase	1.54	0.00337818
MAP_2809	trkB	Potassium transporter peripheral membrane component	2.4925	0.0169723
MAP_2812	-	-	1.2175	0.0439785
MAP_2824c	-	-	1.7425	9.17543e-05
MAP_2828c	-	-	1.03	0.0010941
MAP_2836	lexA	SOS transcriptional repressor, LexA	1.4725	0.0103697
MAP_2842c	-	-	1.12	0.00134582
MAP_2846c	-	MiaB-like tRNA modifying enzyme	3.1625	3.49758e-05
MAP_2851c	-	Glycosyl transferase family protein	1.9825	0.00674905
MAP_2865c	ThyX	FAD-dependent thymidylate synthase	1.0325	0.00661127
MAP_2870	-	carboxymethylenebutenolidase	1.2675	0.0478827
MAP_2877c	-	TPR repeat-containing protein	1.2725	0.000399344
MAP_2878c	dapB	dihydrodipicolinate reductase	1.0125	0.0158138
MAP_2883	-	transcriptional regulator, Putative	1.96	0.00405286
MAP_2888	ald	Alanine dehydrogenase	1.645	0.000494368
MAP_2889c	-	Nitropropane dioxygenase	1.1225	0.00235615
MAP_2901	-	-	1.6375	0.000872467
MAP_2911	-	-	1.71	0.00258162
MAP_2912	-	-	1.2475	0.00248969
MAP_2922	-	Alpha/beta hydrolase fold protein	1.1125	0.0259675
MAP_2929c	aldC	Aldehyde dehydrogenase (acceptor) AldC	1.405	0.00443397
MAP_2937c	-	GCN5-related protein N-acetyltransferase	1.94	0.0050426
MAP_2941c	-	-	1.1025	0.00492098
MAP_2967c	-	NAD-dependent epimerase/dehydratase	1.785	8.83732e-05
MAP_2971c	lepB	signal peptidase I	1.3125	0.002274
MAP_2974c	trmD	TRNA (guanine-N(1)-)-methyltransferase	1.31	0.000572209
MAP_2975c	rimM	16S rRNA processing protein RimM	1.2075	0.000489094
MAP_3000c	-	Acetolactate synthase 2 catalytic subunit	1.4025	0.00696919
MAP_3030c	-	2-2,4-1,7 isomerase/5-carboxymethyl-2-3-ene-1,7 protein	1.59	0.00571509
MAP_3033c	serA	D-3-phosphoglycerate dehydrogenase	1.0125	0.0285435
MAP_3035	-	NADPH-dependent FMN reductase flavodoxin	1.62	0.00801824
MAP_3045c	gatA	aspartyl/glutamyl-tRNA amidotransferase subunit	1.935	0.00266287
MAP_3046c	gatC	aspartyl/glutamyl-tRNA amidotransferase subunit	1.85	0.00126692
MAP_3048c	-	-	1.495	4.1659e-06
MAP_3055c	-	Methionine synthase, vitamin-B12 independent	1.785	0.00309319
MAP_3059c	-	Phospholipid/glycerol acyltransferase, hemolysin	1.83	0.00101974
MAP_3074	crtT	CrtT	1.155	0.014755
MAP_3086c	-	Phosphatidylethanolamine N-methyltransferase	1.23	0.00742143
MAP_3088c	-	Hydrolase, NUDIX protein	1.25	0.0047688
MAP_3092	fecB	iron complex transport system substrate-binding protein	1.5825	0.00150431
MAP_3094c	-	-	1.595	8.1476e-06
MAP_3097	-	Transcriptional regulator, TetR family protein	3.505	0.000639187
MAP_3098c	-	flavin monooxygenase, Putative	2.3825	2.02245e-05
MAP_3101c	nrdI	Ribonucleotide reductase stimulatory protein	1.3575	0.0010618
MAP_3110c	-	2-isopropylmalate synthase	1.61	0.00752007
MAP_3119	-	Molecular chaperone	1.695	0.000918627
MAP_3120c	-	Luciferase-like protein alkanesulfonate monooxygenase	1.27	0.000532969
MAP_3122	fadE1	Acyl-CoA dehydrogenase protein	1.5025	0.00824657
MAP_3123c	-	-	1.485	4.88097e-05
MAP_3129	-	-	1.0475	0.00783685
MAP_3131	-	Transmembrane transport protein	1.13	0.000443094
MAP_3133c	-	Enolase phosphopyruvate hydratase	1.3575	0.00345875
MAP_3134c	-	Carboxymuconolactone decarboxylase protein	1.3175	0.00471304
MAP_3147	-	Camphor resistance CrcB protein	1.3375	1.154e-05
MAP_3148	-	Camphor resistance protein CrcB	1.2975	0.00238046
MAP_3171c	ftsX	cell division transport system permease protein	1.31	0.00390958
MAP_3173c	-	-	1.235	0.0067595
MAP_3176	fprA	glutamate synthase subunit beta, putative	1.9825	0.00140596
MAP_3185	-	PPE family protein	1.0125	0.00177926
MAP_3189	fadE23	Acyl-CoA dehydrogenase protein FadE23	2.99	0.000585901
MAP_3194	-	hydroxymethylglutaryl-CoA lyase	1.52	0.00104858
MAP_3197	-	aminoglycoside phosphotransferase, Protein	1.2025	0.0113684
MAP_3221	-	Protein of unknown function DUF222	1.0925	0.000488167
MAP_3237c	-	-	1.3275	0.00127289
MAP_3241	-	-	1.485	0.00178482
MAP_3251	-	D,d-heptose 1,7-bisphosphate phosphatase protein	2.2075	4.36674e-05
MAP_3254	-	UDP-glucose 6-dehydrogenase	1.33	0.00732335
MAP_3256c	-	Uracil-DNA glycosylase:Phage SPO1 DNA polymerase-related protein	1.9625	1.96362e-05
MAP_3262c	glgX	Glycogen debranching enzyme GlgX	1.6975	0.00497263
MAP_3276c	-	Acyltransferase 3	2.445	7.23535e-05
MAP_3283c	-	Metal-dependent hydrolase, putative	1.8075	0.00561042
MAP_3285c	-	Diacylglycerol kinase catalytic region	1.1325	0.0192024
MAP_3306c	moeZ	UBA/THIF-type NAD/FAD binding/MoeB protein	1.275	0.0367837
MAP_3311c	-	-	1.685	0.00219638
MAP_3314c	-	Cobyrinic acid a,c-diamide synthase	1.2625	0.0016934
MAP_3316	entC	isochorismate synthase	1.12	0.00676858
MAP_3317	-	GCN5-related N-acetyltransferase	1.855	0.000801544
MAP_3323c	-	Anti-sigma factor	1.575	0.00488829
MAP_3340	-	-	1.3825	0.00193167
MAP_3345c	-	-	2.2675	0.000149252
MAP_3365c	-	Amino acid transporter permease protein	1.73	0.00239584
MAP_3380c	rmlD	DTDP-4-dehydrorhamnose reductase RmlD	2.525	0.00048626
MAP_3386	-	L-carnitine dehydratase/bile acid-inducible protein F	1.465	0.0222147
MAP_3424c	lpdA	flavoprotein disulfide reductase	2.6125	9.2242e-06
MAP_3441	sdhC	Succinate dehydrogenase, cytochrome b subunit	1.7725	0.0286497
MAP_3453c	trpS	tryptophanyl-tRNA synthetase	1.39	0.000391548
MAP_3454	-	hydrolase, Putative	1.7225	0.000974532
MAP_3456c	icd2	Isocitrate dehydrogenase, NADP-dependent Icd2	1.185	0.0160359
MAP_3458	metA	homoserine O-acetyltransferase	1.4675	0.00312628
MAP_3466	-	ABC transporter ATP-binding protein	1.49	0.000541065
MAP_3479c	-	MaoC domain protein dehydratase	1.1925	6.83353e-05
MAP_3481	lpqD	LpqD	1.4675	0.0045344
MAP_3482	acrA1	Short-chain dehydrogenase/reductase SDR	2.135	0.000102436
MAP_3488c	-	-	2.2675	0.000111176
MAP_3492	-	Trehalose/maltose hydrolase phosphorylase	1.025	0.00704819
MAP_3495c	-	Cutinase	1.1075	0.039247
MAP_3507	-	3-oxoacyl-carrier reductase / Short-chain dehydrogenase/reductase SDR	1.0025	0.004153
MAP_3509	-	flavin monooxygenase, Putative	2.3475	0.00135629
MAP_3514	-	Acyltransferase 3	2.07	0.000385617
MAP_3519	-	-	1.5325	0.0437973
MAP_3522	oxyS	Transcriptional regulator, oxyS	2.0075	0.00065264
MAP_3526c	-	Pyridoxamine 5'-phosphate oxidase-related protein FMN-binding	2.1475	1.99788e-05
MAP_3530	-	Protein of unknown function DUF1275	1.185	0.0226329
MAP_3531c	fbpC2	esterase protein Putative	2.08	5.02361e-05
MAP_3532c	-	antibiotic transport system permease protein	1.1675	0.00526658
MAP_3537c	bpoC	Alpha/beta hydrolase fold protein	1.4	0.0208114
MAP_3541c	-	Luciferase-like monooxygenase	1.3775	0.00304039
MAP_3547c	-	-	1.7	0.00066345
MAP_3549	-	Sulfotransferase	1.615	0.00302435
MAP_3553	-	Cytochrome P450 family protein	1.81	0.000685478
MAP_3555	-	-	2.755	0.000191902
MAP_3564	-	O-methyltransferase protein	1.685	0.00112048
MAP_3569c	-	-	1.265	0.000958267
MAP_3572	pntAA	NAD(P) transhydrogenase subunit alpha PntAA	1.65	0.0031529
MAP_3577	fabG3	Short-chain dehydrogenase/reductase SDR	1.6075	0.00150109
MAP_3595	-	Alpha/beta hydrolase fold-3 domain protein	2.0975	6.76856e-05
MAP_3609	-	Virulence factor Mce family protein	2.31	1.86439e-05
MAP_3634	-	ErfK/YbiS/YcfS/YnhG family protein	2.98	0.000223132
MAP_3639c	-	Integral membrane protein	1.955	0.000999523
MAP_3645	-	-	1.0375	0.0156952
MAP_3661c	-	-	1.87	0.00111603
MAP_3671	-	Transcriptional regulator, TetR family	3.09	0.000146409
MAP_3673c	gabD2	succinic semialdehyde dehydrogenase	1.8275	0.00102683
MAP_3686c	-	Transmembrane protein	2.25	0.000126333
MAP_3690	-	Chloride channel protein	2.0925	0.000606478
MAP_3692c	fabG4	3-ketoacyl-(acyl-carrier-protein) reductase	1.7775	0.00108236
MAP_3699c	-	Integral membrane protein	1.545	0.00316746
MAP_3703	nirD	Nitrite reductase (NAD(P)H), small subunit NirD	1.13	0.0183401
MAP_3704c	-	-	1.165	0.000247437
MAP_3714	fadD2	AMP-dependent Acyl-CoA synthetase and ligase	1.0225	0.000522369
MAP_3720	-	-	1.0975	0.000646609
MAP_3721	-	Non-ribosomal peptide synthetase/polyketide synthase	2.07	0.00660015
MAP_3727	-	iron complex transport system ATP-binding protein	1.1525	0.00197909
MAP_3732c	-	cobalt/nickel transport system permease protein	1.49	0.00116241
MAP_3747c	-	-	1.96	0.0438222
MAP_3769c	rpmG	50S ribosomal protein L33	2.0125	2.64146e-05
MAP_3771	-	50S ribosomal protein L31 type B	1.5275	0.00594531
MAP_3772c	-	Cobalamin synthesis protein/P47K:cobalamin synthesis CobW	1.28	0.00146689
MAP_3774c	-	ABC transporter, permease protein	1.5525	0.00127089
MAP_3778	-	AAA ATPase central domain protein	1.26	0.00523757
MAP_3802c	-	threonine rich protein, Putative	1.745	0.000711821
MAP_3820	dcd	deoxycytidine triphosphate deaminase	1.735	0.000334772
MAP_3829c	-	YibE/F family protein	1.21	0.00266701
MAP_3832c	-	-	1.3025	0.00602347
MAP_3875c	-	-	1.6225	0.00521904
MAP_3876c	-	Transcriptional regulator, TetR family	1.3825	0.000194588
MAP_3883c	-	Beta-lactamase domain protein	1.4575	0.0060264
MAP_3890	mmpL4	Transmembrane transport protein	1.0975	0.0148874
MAP_3893c	pknG	Serine/threonine protein kinase	1.4	0.000795017
MAP_3916c	xthA	exodeoxyribonuclease III xthA	1.455	0.00109474
MAP_3921	sodC	Copper/zinc superoxide dismutase	1.535	0.000339006
MAP_3930c	psd	phosphatidylserine decarboxylase	1.5225	0.00993026
MAP_3941	gloA	Glyoxalase/bleomycin resistance protein/dioxygenase	1.755	0.00270719
MAP_3942	-	chorismate synthase, Putative	1.52	0.001716
MAP_3959c	-	Transcriptional regulator, XRE family	1.8775	0.000684529
MAP_3962	fadB2	3-hydroxybutyryl-CoA dehydrogenase	1.555	0.0104774
MAP_4017c	-	Mandelate racemase/muconate lactonizing protein	1.48	0.00255986
MAP_4020	hemL	glutamate-1-semialdehyde aminotransferase	1.05	0.00919822
MAP_4030	pnp	5'-methylthioadenosine phosphorylase	2.2675	0.00147769
MAP_4038c	menE	O-succinylbenzoic acid--CoA ligase	2.6925	0.00137456
MAP_4039c	-	-	2.02	0.000466785
MAP_4040c	-	Transmembrane protein	1.8925	0.00205973
MAP_4048c	fadD8	AMP-dependent synthetase and ligase	1.62	0.00221077
MAP_4050	menC	O-succinylbenzoate synthase	1.645	0.00986298
MAP_4062c	-	flavin monooxygenase, Putative	2.15	0.000238494
MAP_4069c	-	Protein of unknown function DUF88	3.69	0.000196209
MAP_4082	-	ABC transporter, permease protein, Putative	1.17	0.000561112
MAP_4100c	-	Periplasmic nitrate reductase	1.0425	0.00858073
MAP_4104c	-	hydroxyacylglutathione hydrolase	1.3775	0.006553
MAP_4113	rplA	50S ribosomal protein L1	1.56	0.00289191
MAP_4118c	lipG	LipG	2.5825	5.8179e-05
MAP_4122	fabD2	Malonyl CoA-acyl carrier protein transacylase FabD2	1.1475	0.00464551
MAP_4132	end	endonuclease IV	2.2875	3.38965e-05
MAP_4134	echA4	enoyl-CoA hydratase	1.8175	0.000905223
MAP_4143	tuf	Translation elongation factor Tu	1.5375	0.00562769
MAP_4144	-	PE-PGRS family protein	1.8375	0.000745188
MAP_4160	rpsJ	30S ribosomal protein S10	1.2075	0.0328516
MAP_4164	rplB	50S ribosomal protein L2	2.2425	0.00842641
MAP_4167	rpsC	30S ribosomal protein S3	1.8625	0.00033982
MAP_4181	rpsH	30S ribosomal protein S8	1.185	0.00209136
MAP_4198	secY	preprotein translocase subunit	1.985	0.00626078
MAP_4199	adk	adenylate kinase	2.4575	0.000918564
MAP_4207c	-	ABC transporter, ATP-binding protein	1.1175	0.00511005
MAP_4208	-	Acetolactate synthase 2 catalytic subunit	2.005	0.000470386
MAP_4211	-	Histidinol-phosphate aminotransferase	1.1225	0.00133477
MAP_4237c	-	Cutinase	2.0375	0.0348043
MAP_4264	groES	Co-chaperonin GroES/Cpn10	1.7325	0.000779676
MAP_4265	groEL1	chaperonin GroEL	1.48	0.000739905
MAP_4307	-	Protein of unknown function DUF190	1.6925	0.000119074
MAP_4309	-	Anti-sigma factor antagonist	2.3625	5.6712e-05
MAP_4311c	-	-	1.21	0.00040703
MAP_4325c	-	-	2.165	0.00292317
MAP_4342c	-	GCN5-related N-acetyltransferase	1.75	0.0279211
MAP_4348c	-	Protein of unknown function DUF37	1.205	0.00158751

## Sheet: Table S2
Supplemental 2:	Genes of M. avium subsp. paratuberculosis with significantly down-regulated expression levels in the acid-nitrosative stress (≤2 fold change)
Gene ID	Gene Name	Gene Product	log2 [ratio (Exp/ctrl)]	P-value
MAP_0005	gyrB	DNA gyrase / DNA topoisomerase subunit B	-2.3925	0.00580778
MAP_0013c	-	septation inhibitor protein, Putative	-1.2075	0.0458532
MAP_0014	-	Protein of unknown function DUF881	-2.1775	0.00995044
MAP_0015	pabA	para-aminobenzoate synthase component II	-1.1425	0.00305629
MAP_0030c	-	Acetyltransferase protein	-2.3025	0.0152
MAP_0035	-	transcriptional regulator, Cro/CI family	-1.1275	0.0233058
MAP_0042	-	-	-1.9175	0.00194061
MAP_0086	-	-	-1.64	0.000501933
MAP_0097c	-	-	-1.4175	0.00491465
MAP_0138c	-	-	-1.2575	0.00146972
MAP_0147c	-	-	-4.285	0.0359842
MAP_0150c	fadE25	Acyl-CoA dehydrogenase protein FadE25_2	-1.23	0.00924426
MAP_0160	-	ESAT-6 like protein EsxD	-2.905	0.0370159
MAP_0172	gltB	Glutamate synthase large subunit	-2.39	0.0107737
MAP_0179c	-	Transcriptional regulator, TetR family	-1.54	0.0144979
MAP_0181c	menG	Ribonuclease activity regulator protein RraA	-1.0725	0.0141933
MAP_0184c	-	-	-2.335	0.0134406
MAP_0190	glpQ1	glycerophosphoryl diester phosphodiesterase GlpQ1	-1.2225	0.00643216
MAP_0231c	-	-	-1.4025	0.000793499
MAP_0241c	-	lipopolysaccharide transport system ATP-binding protein	-1.785	0.00382507
MAP_0247c	-	-	-1.72	0.0369251
MAP_0249c	echA21	enoyl-CoA hydratase	-2.3125	0.0111323
MAP_0252c	hisC2	histidinol-phosphate aminotransferase	-1.5975	0.00035851
MAP_0253	-	Integrase catalytic region	-1.03	0.0383113
MAP_0255c	-	aminoglycoside phosphotransferase, Protein:	-1.1925	0.0203524
MAP_0274	proW	osmoprotectant transport system permease protein ProW	-1.195	0.0361494
MAP_0286	-	Protein of unknown function DUF2237	-2.0775	0.0152987
MAP_0292	-	L-carnitine dehydratase/bile acid-inducible protein F	-1.96	0.0177689
MAP_0297c	-	2-methylcitrate dehydratase	-1.4125	0.00172259
MAP_0324	-	Transmembrane protein	-1.27	0.00565073
MAP_0336c	-	cytochrome p450	-2.125	0.0425315
MAP_0362c	-	Integral membrane protein	-1.835	0.000755044
MAP_0363	-	GatB/Yqey domain-containing protein	-1.9425	0.0185696
MAP_0364c	-	Translation elongation factor Tu	-1.4275	0.0137458
MAP_0368	-	Formate dehydrogenase alpha subunit	-3.205	0.031068
MAP_0383	-	-	-1.36	0.0218027
MAP_0385	-	-	-1.1725	0.0419408
MAP_0393	whiB4	Transcription regulator factor WhiB	-1.98	0.012948
MAP_0400	nth	endonuclease III nth	-1.44	0.00146986
MAP_0401	-	Alkyl hydroperoxide reductase/ Thiol specific antioxidant/ Mal allergen	-1.3275	0.00525496
MAP_0404c	ephE	Alpha/beta hydrolase fold protein	-1.0125	0.0207343
MAP_0407c	acs	acetyl-CoA synthetase	-1.48	0.0478959
MAP_0426c	-	adenylate cyclase	-2.33	0.000146746
MAP_0433c	-	Polysaccharide biosynthesis protein	-1.685	0.0373493
MAP_0438	mesJ	TRNA(Ile)-lysidine synthetase protein	-1.4175	0.0112098
MAP_0439	hpt	hypoxanthine-guanine phosphoribosyltransferase	-1.0725	0.0180952
MAP_0458	-	pantothenate kinase	-1.5675	0.0189214
MAP_0466c	lpqF	LpqF	-1.5175	0.0468479
MAP_0473c	radA	DNA repair protein RadA	-1.8	0.0143047
MAP_0474c	lpqE	Protein of unknown function DUF461	-1.7475	0.00945205
MAP_0476	ispD	2-C-methyl-D-erythritol 4-phosphate cytidylyltransferase	-2.2575	0.00489059
MAP_0479	-	TRNA/rRNA methyltransferase	-1.76	0.0335828
MAP_0480	-	glycerophosphoryl diester phosphodiesterase	-2.065	0.01085
MAP_0501	nhoA	arylamine N-acetyltransferase NhoA	-1.5675	5.98163e-05
MAP_0512c	-	-	-1.49	0.0231949
MAP_0519c	-	Hemerythrin HHE cation binding domain protein	-1.6	0.00339647
MAP_0533	-	4-hydroxy-2-ketovalerate aldolase	-1.1475	0.00811888
MAP_0537	-	Sulfotransferase	-1.0475	0.0471093
MAP_0547	-	Cytochrome P450	-2.1925	0.000521657
MAP_0553	ilvX	Acetolactate synthase 2 catalytic subunit	-1.695	0.0302063
MAP_0581c	-	Aspartyl/glutamyl-tRNA amidotransferase subunit A	-1.2775	0.00264261
MAP_0587	-	-	-1.795	0.0119087
MAP_0621	-	FAD-binding dehydrogenase, Putative	-1.91	0.045028
MAP_0623	-	-	-1.21	0.000620205
MAP_0660	-	Protein of unknown function DUF2236	-1.7225	0.0125997
MAP_0661c	-	Transcriptional regulator, ArsR family protein	-1.1925	0.043335
MAP_0663	-	O-methyltransferase protein	-1.185	0.0417494
MAP_0682	-	Acyl-CoA dehydrogenase domain protein	-2.92	0.0243216
MAP_0686	-	Acetyl-CoA acetyltransferase	-1.1325	0.00158435
MAP_0691c	-	Fumarate reductase/succinate dehydrogenase flavoprotein domain protein	-1.4375	0.0336179
MAP_0714c	-	-	-3.2575	0.0313615
MAP_0719c	-	-	-4.54	0.00805848
MAP_0721c	-	Carboxymuconolactone decarboxylase protein	-1.035	0.0308043
MAP_0727	-	cytochrome p450	-1.1775	0.00452557
MAP_0728	-	Protein of unknown function DUF1330	-2.295	0.0114303
MAP_0742c	-	-	-1.1625	0.00471051
MAP_0753c	-	-	-1.555	0.0234626
MAP_0757	-	ABC transporter, permease protein, Putative	-3.2525	0.0211034
MAP_0763	-	-	-2.19	0.00452463
MAP_0785	far	L-carnitine dehydratase/bile acid-inducible protein F	-1.0425	0.0103612
MAP_0791c	-	-	-1.0825	0.0266462
MAP_0805c	-	Transglycosylase domain protein	-2.69	0.00777394
MAP_0807c	-	molybdenum cofactor biosynthesis protein	-1.7975	0.0372407
MAP_0818c	-	Transmembrane protein	-3.2875	0.00945179
MAP_0821	-	-	-2.2775	0.00149451
MAP_0827c	citA	citrate synthase 2	-1.2125	0.00711714
MAP_0828	pdxH	pyridoxamine 5'-phosphate oxidase	-2.2975	0.0067579
MAP_0831c	-	-	-2.3225	0.0465741
MAP_0840	echA6	enoyl-CoA hydratase	-1.2925	0.000336828
MAP_0847	-	Carbohydrate-binding protein	-1.3075	0.0252421
MAP_0852	-	-	-2.49	0.00043455
MAP_0858	-	-	-1.2375	0.0248232
MAP_0876c	-	Ribokinase:Carbohydrate kinase	-2.1675	0.0187579
MAP_0878c	-	HAD superfamily hydrolase	-2.5025	0.00208857
MAP_0882c	-	O-methyltransferase protein	-1.55	0.0483964
MAP_0891c	pgi	glucose-6-phosphate isomerase	-1.935	0.001458
MAP_0892c	-	Chorismate mutase	-1.955	0.00205305
MAP_0909c	echA7	enoyl-CoA hydratase	-2.3725	4.04741e-05
MAP_0910c	fadE12	Acyl-CoA dehydrogenase domain protein FadE12_2	-3.3375	0.00420623
MAP_0925	moeA	Molybdenum cofactor biosynthesis protein MoeA	-1.1825	0.0146945
MAP_0928	-	-	-1.9625	0.0356412
MAP_0934	-	Peptidase M42 family protein	-4.5875	0.00376151
MAP_0944	-	-	-2.0975	0.00528459
MAP_0954	-	-	-3.2375	0.0225107
MAP_0955	-	Aldo-keto reductase-like protein	-1.37	0.00575554
MAP_0966c	-	PPE family protein	-1.8875	0.0390864
MAP_0969	cprA	Transcriptional regulator, TetR family	-1.535	0.00781933
MAP_0974	-	Transglycosylase domain-containing protein	-3.0525	0.0387174
MAP_0984c	glmU	bifunctional UDP-N-acetylglucosamine pyrophosphorylase	-1.0175	0.0141939
MAP_0995c	kdpE	two-component system, OmpR family, KDP operon response regulator KdpE	-2.875	0.0156908
MAP_0997c	kdpC	K+-transporting ATPase ATPase C chain KdpC	-1.1925	0.00165682
MAP_1007	-	40-residue YVTN family beta-propeller repeat protein	-2.23	0.00316199
MAP_1011	-	Patatin protein	-1.13	0.0482924
MAP_1014	-	Cysteine dioxygenase type I protein	-2.6375	3.56e-07
MAP_1022c	-	Lipolytic protein G-D-S-L family	-2.285	0.00124332
MAP_1038	ruvB	Holliday junction DNA helicase	-1.8025	0.0161204
MAP_1045	-	peptide/nickel transport system substrate-binding protein	-1.6375	0.00998692
MAP_1053	-	13E12 repeat family protein	-1.2125	0.0491789
MAP_1070c	-	Protein of unknown function DUF404	-1.9925	0.00670736
MAP_1117	-	Integral membrane protein	-2.52	0.0160836
MAP_1120	pyrF	orotidine 5'-phosphate decarboxylase	-1.0025	0.0484161
MAP_1123	gmk	guanylate kinase	-1.04	0.0074082
MAP_1138c	lprG	Protein of unknown function DUF1396	-1.875	0.0103064
MAP_1142	-	Protein of unknown function DUF2581	-1.0825	0.00630788
MAP_1148	-	LPPG:FO 2-phospho-L-lactate transferase	-1.1775	0.0485837
MAP_1149	-	Protein of unknown function DUF199	-1.6625	0.0304976
MAP_1151c	-	-	-1.475	0.0192847
MAP_1154	-	Lipoprotein LprJ	-1.915	0.0149126
MAP_1170	-	integral membrane protein, Putative	-1.04	0.0221366
MAP_1183c	-	antibiotic transport system permease protein	-2.7575	0.0220364
MAP_1195c	fadE15	Acyl-CoA dehydrogenase domain protein	-2.1675	0.0458663
MAP_1197	echA12	enoyl-CoA hydratase	-1.23	0.0320947
MAP_1202	-	-	-2.9725	0.0478076
MAP_1210	inhA	2-trans-enoyl-acyl carrier protein reductase (inhA)	-2.7	0.0324308
MAP_1228	lipL	Esterase beta-lactamase	-1.7	0.00943652
MAP_1238c	drrA	antibiotic transport system ATP-binding protein DrrA	-1.7175	0.00312101
MAP_1249c	ansA	L-asparaginase AnsA	-1.0775	0.00277572
MAP_1262	-	-	-3.35	0.03564
MAP_1279c	-	methyl-accepting chemotaxis sensory, Putative	-1.155	0.0389975
MAP_1282c	-	-	-1.75	0.0374182
MAP_1283	bioB	biotin synthase	-2.095	0.0361942
MAP_1288c	-	NUDIX hydrolase	-2.215	0.00600034
MAP_1297	hisA	phosphoribosyl isomerase A	-1.3175	0.00768276
MAP_1320c	-	Acetyl-CoA acetyltransferase protein	-2.0325	0.0497235
MAP_1347c	-	-	-1.35	0.0254022
MAP_1349c	-	-	-1.3125	0.0427596
MAP_1354	rplT	50S ribosomal protein L20	-1.7375	0.000259411
MAP_1356c	-	Protein of unknown function DUF2236	-1.885	0.0190907
MAP_1359	pheS	phenylalanyl-tRNA synthetase subunit	-1.3475	0.0429008
MAP_1361	argC	N-acetyl-gamma-glutamyl-phosphate reductase	-1.11	0.018224
MAP_1367	argG	argininosuccinate synthase	-2.98	0.0158213
MAP_1377	-	-	-1.1075	0.0219476
MAP_1379	-	-	-1.025	0.0121354
MAP_1382c	-	Mandelate racemase/muconate lactonizing protein	-1.3275	0.00511756
MAP_1389	-	Poly-beta-hydroxybutyrate polymerase acid synthase	-3.1475	0.0105122
MAP_1402	ppnk	inorganic polyphosphate/ATP-NAD kinase	-3.2425	0.00872087
MAP_1406	pyrG	CTP synthetase	-2.2975	0.0189212
MAP_1427	-	Multicopper oxidase/copper protein	-1.7825	0.0268353
MAP_1437c	-	-	-2.2775	0.036094
MAP_1454	-	TolA protein	-1.8825	0.0131457
MAP_1463	-	flavin monooxygenase, Putative	-2.515	0.0226507
MAP_1469c	-	cytochrome p450	-1.46	0.0143126
MAP_1476c	-	Cutinase	-1.22	0.0184304
MAP_1477c	-	Transcriptional regulator, TetR family	-2.49	0.0179127
MAP_1486c	-	-	-3.215	0.00644544
MAP_1489c	-	-	-1.0375	0.0272911
MAP_1501	-	Protein of unknown function DUF690	-1.235	0.0373935
MAP_1503c	-	Cytochrome P450	-1.1925	0.00267018
MAP_1504	-	-	-1.995	0.0116844
MAP_1510	-	Secretion protein snm4	-1.28	0.0379525
MAP_1521	-	PPE family protein	-1.0375	0.046533
MAP_1524	mgtC	Transporter, MgtC/SapB family	-1.545	0.0308741
MAP_1526	-	-	-2.6925	0.00132034
MAP_1541	-	Transcriptional regulator, MerR family	-2.0125	0.00323068
MAP_1543	-	Transcriptional regulator, MerR family	-2.03	0.00499861
MAP_1555c	-	-	-4.3025	0.00536419
MAP_1569	modD	modD	-1.815	0.00894646
MAP_1572c	-	Abortive infection protein	-2.0725	0.0289714
MAP_1574c	-	Short-chain dehydrogenase/reductase SDR	-1.18	0.0442772
MAP_1604c	lppE	Lipoprotein LppE	-1.01	0.00143942
MAP_1606c	-	Polyketide cyclase/dehydrase	-1.2975	0.0287426
MAP_1611	-	-	-1.7775	0.0175574
MAP_1630c	-	-	-1.0325	0.00214178
MAP_1635c	-	3-octaprenyl-4-hydroxybenzoate carboxy-lyase UbiX	-1.7	0.0329585
MAP_1640c	-	Activator of Hsp90 ATPase 1 family protein	-3.3775	0.0392128
MAP_1653	tpx	Thiol peroxidase protein	-1.795	0.00193956
MAP_1658	-	Aldehyde dehydrogenase (acceptor)	-1.8325	0.00247613
MAP_1679c	-	Protein of unknown function DUF1345	-1.0075	4.9003e-06
MAP_1708	-	Metal-dependent phosphohydrolase	-1.385	0.0326277
MAP_1712	-	L-carnitine dehydratase/bile acid-inducible protein F	-1.1375	0.0403607
MAP_1721c	-	Transcriptional regulator, TetR family	-1.1375	0.00366642
MAP_1741c	-	Universal stress protein, UspA	-1.2875	0.00926145
MAP_1744	-	-	-1.415	0.0171469
MAP_1755c	-	Formate/nitrite transporter protein	-1.745	0.00346053
MAP_1758c	nrtC	Acyl-CoA dehydrogenase protein, putative	-1.2375	0.0276807
MAP_1777c	-	-	-1.355	0.0468005
MAP_1796c	pks12	Type I modular polyketide synthase	-1.8225	0.00317396
MAP_1821c	-	-	-1.0275	0.00495015
MAP_1824c	-	IS30 family transposase	-1.5225	0.0183241
MAP_1826c	-	-	-1.2275	0.0220108
MAP_1833c	-	proteasome component/protein of unknown function, DUF275, Putative	-1.6125	0.00601454
MAP_1839	-	-	-1.2975	0.0277661
MAP_1844c	lpd	Pyridine nucleotide-disulphide oxidoreductase	-2.72	0.0146147
MAP_1855	-	-	-1.025	0.0142224
MAP_1867c	pks5	Beta-ketoacyl synthase	-1.8925	0.00139549
MAP_1868c	efpA	Major facilitator superfamily transporter	-2.15	0.0144235
MAP_1870c	-	Non-ribosomal peptide synthetase	-1.5225	0.00237825
MAP_1874c	-	Transcriptional regulator, LuxR family	-1.575	0.00815451
MAP_1889c	wag31	Cell-division initiation protein DivIVA	-1.8325	0.0180892
MAP_1904c	-	-	-1.5525	0.012337
MAP_1912	-	Glycosyl transferase, group 2 family protein	-1.44	0.0108082
MAP_1935	qcrB	ubiquinol-cytochrome c reductase cytochrome b subunit QcrB	-1.4675	0.0110568
MAP_1954c	-	Polyketide cyclase / dehydrase and lipid transport	-2.4275	0.023968
MAP_1959	lipA	lipoyl synthase	-1.7425	0.0224996
MAP_1971	-	Mannan endo-1,4-beta-mannosidase	-2.5175	0.00296228
MAP_1981c	-	zinc ribbon domain, protein / Protein of unknown function DUF164	-2.7	0.0154359
MAP_1983c	cobC	L-threonine-O-3-phosphate decarboxylase	-1.315	0.00701564
MAP_1985	ptpA	Protein tyrosine phosphatase	-1.76	0.00122561
MAP_1999	kasB	3-oxoacyl-(acyl carrier protein) synthase II	-1.2525	0.0387021
MAP_2003c	-	Transcriptional regulator, TetR family	-1.005	0.0156229
MAP_2005	-	Diacylglycerol kinase, catalytic region	-1.925	0.0213283
MAP_2012c	-	-	-1.195	0.00218571
MAP_2023c	-	Transcriptional regulator, TetR family	-1.325	0.00898599
MAP_2046	sseB	Thiosulfate sulfurtransferase SseB	-1.71	0.0078082
MAP_2062	-	Integral membrane protein	-1.925	0.00126468
MAP_2074c	-	-	-1.915	0.0311049
MAP_2085	-	-	-1.9125	0.0185361
MAP_2086c	-	-	-1.64	0.00577564
MAP_2099	-	Transcriptional regulator, MarR family	-2.3175	0.0163932
MAP_2102c	narK3	Nitrate/nitrite transporter/facilitator	-2.185	0.0164275
MAP_2110c	-	-	-2.2875	0.0281802
MAP_2127	-	monooxygenase, Putative	-2.0475	0.00422301
MAP_2140c	-	-	-1.825	0.0116612
MAP_2154c	-	-	-1.8275	0.000954324
MAP_2161c	-	16S ribosomal RNA methyltransferase RsmE	-1.535	0.0303556
MAP_2167c	-	-	-1.2925	0.0272364
MAP_2175c	mbtC	mycobactin polyketide synthetase MbtC	-2.175	0.0425199
MAP_2178	mbtA	mycobactin salicyl-AMP ligase MbtA	-3.79	0.033042
MAP_2180c	-	-	-1.825	0.0165653
MAP_2208	nirA	Nitrite/sulfite reductase beta subunit NirA_2	-1.445	0.0304919
MAP_2212c	cysT	sulfate transport system permease protein CysT	-1.2175	0.00899311
MAP_2223c	-	Protein of unknown function DUF404	-2.3	0.00334524
MAP_2230c	-	Type I modular polyketide synthase	-1.5875	0.00154434
MAP_2231	papA3	Non-ribosomal peptide synthetase/polyketide synthase	-2.25	0.045203
MAP_2232	mmpL10	Transmembrane transport protein	-1.2375	0.02288
MAP_2237	-	dihydrodipicolinate reductase protein, Hypothetical protein	-1.135	0.0471044
MAP_2240c	-	DegV family protein	-1.475	0.0459298
MAP_2242c	-	Phosphoglycerate mutase	-1.425	0.0227255
MAP_2247c	proA	gamma-glutamyl phosphate reductase	-1.59	0.0245715
MAP_2262	-	Transcriptional regulator, TetR family	-1.3125	0.0150107
MAP_2285c	rpi	ribose-5-phosphate isomerase B	-2.2225	0.0380816
MAP_2289c	-	-	-1.13	0.00100424
MAP_2292	-	Alpha amylase, catalytic region	-1.545	0.0356237
MAP_2297c	-	copper resistance protein D, Putative	-2.3325	0.0025407
MAP_2299c	-	1-acyl-sn-glycerol-3-phosphate acyltransferase	-1.13	0.0380092
MAP_2302	-	Integrase catalytic region	-1.255	1.95355e-05
MAP_2305	-	-	-3.88	0.0410033
MAP_2307c	pdhC	branched-chain alpha-keto acid dehydrogenase subunit	-2.78	0.0385057
MAP_2319c	-	NPT hydrolase putative, Protein of unknown function DUF853	-1.27	0.00145504
MAP_2321	-	-	-4.305	0.043396
MAP_2324c	-	exporter RND superfamily protein, Putative	-1.56	0.00017227
MAP_2329	bcp	Bacterioferritin comigratory protein, alkyl hydroperoxide reductase/thiol specific antioxidant	-4.4175	0.0202388
MAP_2335c	-	Transcriptional regulator	-1.585	0.00707505
MAP_2338	-	Aldehyde dehydrogenase (acceptor)	-1.84	0.0038317
MAP_2345c	-	-	-2.725	0.0379371
MAP_2351	-	Acyl-CoA dehydrogenase domain protein	-1.2625	0.0155415
MAP_2352	-	Acyl-CoA dehydrogenase domain protein	-3.3975	0.0189711
MAP_2361	rsbU	anti-sigma regulatory factor, serine/threonine protein kinase rsbU, Putative	-2.3175	0.00716852
MAP_2364c	-	Alpha/beta hydrolase fold-3 domain protein	-1.415	0.0244417
MAP_2382	-	cytochrome p450	-1.56	0.0321235
MAP_2394	-	Transcriptional regulator, TetR family	-3	0.0116068
MAP_2400	-	Acyl-CoA synthetase medium-chain family member 1	-1.3975	0.00925414
MAP_2423c	-	Beta-lactamase domain protein	-1.325	0.017375
MAP_2430	-	nicotinate phosphoribosyltransferase	-1.615	0.0156516
MAP_2434	glgB	glycogen branching enzyme	-2.035	0.0104751
MAP_2450c	atpC	F0F1 ATP synthase subunit	-2.0825	0.00599916
MAP_2468c	thrA	homoserine dehydrogenase	-1.0825	0.00403268
MAP_2480c	-	-	-1.57	0.0132032
MAP_2485c	cysD	sulfate adenylyltransferase subunit	-1.3925	0.0300036
MAP_2490	oppD	peptide/nickel transport system ATP-binding protein OppD	-2.0025	0.00282645
MAP_2508	-	G:T/U mismatch-specific uracil DNA-glycosylase	-2.07	0.0213329
MAP_2518	-	Cytochrome P450	-1.015	0.000222094
MAP_2530	-	Short-chain dehydrogenase/reductase SDR	-3.4875	0.00184592
MAP_2545c	sugC	Spermidine/putrescine ABC transporter ATP-binding subunit	-1.7525	0.016202
MAP_2552	-	Membrane-bound lytic murein transglycosylase B-like protein	-1.3075	0.0417875
MAP_2554c	-	sec-independent translocase	-1.065	0.0138544
MAP_2555c	htrA	DO serine protease htrA	-1.7	0.0136117
MAP_2561	-	antibiotic transport system permease protein	-2.1625	0.030451
MAP_2564c	glgC	glucose-1-phosphate adenylyltransferase	-1.8225	0.0399641
MAP_2572c	-	Rossmann fold nucleotide-binding protein, Putative	-1.1175	0.00024974
MAP_2602	-	-	-1.6225	0.0155675
MAP_2607c	fdxC	4Fe-4S ferredoxin iron-sulfur binding domain protein	-2.64	0.0103535
MAP_2619c	narH	nitrate reductase 1, beta subunit NarH	-1.4225	4.1019e-05
MAP_2628c	-	HhH-GPD family protein	-1.37	0.0368895
MAP_2630c	-	Pyridoxamine 5'-phosphate oxidase-related protein FMN-binding	-2.71	0.0185486
MAP_2637c	-	Short-chain dehydrogenase/reductase SDR:3 dehydrogenase	-1.6	0.00858297
MAP_2649c	-	cytochrome p450	-2.9	0.038402
MAP_2653c	nirQ	nitric-oxide reductase NorQ protein NirQ	-3.5975	0.00141992
MAP_2655	-	Acyl-CoA dehydrogenase domain protein	-1.895	0.0128909
MAP_2656	-	Acyl-CoA dehydrogenase domain protein	-1.425	0.0135302
MAP_2662c	-	Transmembrane protein	-1.64	0.000949661
MAP_2667c	ephC	Short chain dehydrogenase ephC	-1.385	0.0305055
MAP_2672	-	Adenylate cyclase protein	-2.4925	0.00224974
MAP_2681c	-	HNH endonuclease protein	-1.77	0.0116947
MAP_2693	fum	fumarate hydratase	-2.2325	0.0191335
MAP_2694	-	-	-2.095	0.00936999
MAP_2697c	phoH2	PhoH family protein	-1.4275	0.0362982
MAP_2700	coaA	pantothenate kinase	-2.29	0.0031315
MAP_2708c	-	glutamine amidotransferase	-1.6825	0.00256268
MAP_2717	-	Na+/H+ exchanger; sodium:hydrogen antiporter	-1.4175	0.0234532
MAP_2718c	-	hippurate hydrolase	-2.4325	0.0187551
MAP_2724c	-	Transmembrane protein	-1.11	0.0418727
MAP_2747	-	AMP-dependent Acyl-CoA synthetase and ligase	-1.1	0.0314569
MAP_2753	-	-	-1.5025	0.0389824
MAP_2758	-	-	-1.745	0.0158919
MAP_2768c	-	Integrase	-1.42	0.0148177
MAP_2782	-	Aldehyde dehydrogenase	-1.63	0.01394
MAP_2784	-	Cation diffusion facilitator family transporter	-1.195	0.000215137
MAP_2793	-	Protein of unknown function DUF2029	-1.9	0.0184394
MAP_2796c	-	-	-1.385	0.0182317
MAP_2813c	-	-	-2.66	0.0261916
MAP_2820	sigA	RNA polymerase sigma factor sigA	-1.775	0.012549
MAP_2822	-	-	-1.26	0.0198018
MAP_2844	-	Protein of unknown function DUF349	-2.0325	0.0107991
MAP_2852	-	limonene-1,2-epoxide hydrolase	-2.725	0.04391
MAP_2860	-	-	-1.47	0.0210956
MAP_2873c	-	Acetyl CoA carboxylase, biotin carboxylase subunit	-1.975	0.00600101
MAP_2886c	-	Metal-dependent hydrolase, putative	-1.0525	0.0121615
MAP_2891c	gpsI	polynucleotide phosphorylase/polyadenylase	-1.6625	0.0317528
MAP_2893c	ribF	bifunctional riboflavin kinase/FMN adenylyltransferase	-1.7275	0.00105478
MAP_2909c	nusA	Transcription elongation factor NusA	-1.6525	0.0229981
MAP_2917c	cobB	cobyrinic acid a,c-diamide synthase	-1.7425	0.012878
MAP_2921c	-	malate:quinone oxidoreductase	-1.4025	0.0158657
MAP_2943c	-	Radical SAM enzyme, Cfr family protein	-1.1625	0.0451911
MAP_2944c	cdsA	phosphatidate cytidylyltransferase	-1.9925	0.0407454
MAP_2949c	-	Phospholipid/glycerol acyltransferase	-1.76	0.0398457
MAP_2950c	-	Immunogenic protein MPT63 (16 kDa immunoprotective extracellular protein)	-1.4075	0.0207138
MAP_2973	lppW	alanine rich lipoprotein LppW, Putative	-3.3525	0.00162639
MAP_2993	-	-	-1.79	0.000860678
MAP_2997c	-	Vacuolar-type H+-ATPase subunit H	-1.3525	0.00357521
MAP_3013c	-	Oxidoreductase, short-chain dehydrogenase/reductase protein	-2.4075	0.042786
MAP_3018	-	Secreted protein	-1.685	0.0198506
MAP_3027	-	-	-1.415	0.0132833
MAP_3028	-	Pyridoxamine 5'-phosphate oxidase-related protein FMN-binding	-4.0175	0.00399919
MAP_3032c	leuB	3-isopropylmalate dehydrogenase	-1.2575	0.0240015
MAP_3040c	-	-	-1.26	0.000823078
MAP_3043c	-	ATPase involved in chromosome partitioning-like protein	-1.8125	0.0296365
MAP_3050c	-	-	-1.305	0.00873475
MAP_3052c	-	Transcriptional regulator, TetR family	-3.7225	0.0184492
MAP_3058c	-	cysteine desulfurase	-1.64	0.00904152
MAP_3075	-	isorenieratene synthase	-1.6275	0.000454737
MAP_3079c	-	isopentenyl pyrophosphate isomerase	-2.085	0.0217885
MAP_3128	-	-	-1.8575	0.0406074
MAP_3136c	-	Dioxygenase, alpha subunit:Rieske	-1.08	0.00242456
MAP_3140c	-	Amidohydrolase protein	-1.595	0.00264182
MAP_3143	-	Aldehyde dehydrogenase protein	-1.52	0.0437913
MAP_3150c	-	Protein of unknown function DUF488	-1.9825	0.000937304
MAP_3158c	-	Lipoprotein LprJ	-2.7375	0.0144868
MAP_3170c	smpB	SsrA-binding protein	-2.8525	0.0221831
MAP_3175c	prfB	Peptide chain release factor 1	-1.13	0.0177077
MAP_3177	-	Pyridoxamine 5'-phosphate oxidase-related FMN- binding protein	-1.485	0.00079859
MAP_3180	-	Cytochrome b subunit of nitric oxide reductase	-3.6825	0.0354472
MAP_3183	-	SPFH domain-containing protein/band 7 family protein	-1.0175	0.00247879
MAP_3207	nuoG	NADH dehydrogenase subunit	-1.6275	0.00116222
MAP_3231c	-	-	-3.495	0.023057
MAP_3238	-	acyl-CoA dehydrogenase-related protein, Putative	-1.1	0.0168962
MAP_3244	-	DNA topoisomerase I protein, Putative	-1.38	0.0155238
MAP_3263c	-	-	-1.39	0.0177941
MAP_3293	-	-	-1.025	0.0229707
MAP_3310	-	Membrane protein	-1.095	0.00863911
MAP_3312	rhlE	DEAD/DEAH box ATP-dependent RNA helicase	-2.74	0.00153955
MAP_3324c	sigH	RNA polymerase sigma factor RpoE SigH	-1.015	0.0132252
MAP_3339c	-	ZK899.2	-1.06	0.0347292
MAP_3341	-	-	-1.145	0.0196217
MAP_3342	-	-	-3.235	0.0281074
MAP_3346c	pvdS	Protein of unknown function DUF344	-1.0475	0.0321872
MAP_3363c	-	-	-2.1875	0.0159141
MAP_3368c	-	Bifunctional phosphoglucose/phosphomannose isomerase	-2.08	0.0246661
MAP_3371	-	cytoplasmic protein, Putative	-1.57	0.00746226
MAP_3394c	purK	phosphoribosylaminoimidazole carboxylase ATPase subunit	-1.3075	0.00380218
MAP_3427c	amiB	Amidohydrolase protein	-3.78	0.00726687
MAP_3439c	deoA	thymidine phosphorylase	-1.0175	0.0431708
MAP_3440c	cdd	cytidine deaminase	-5.0475	0.000547281
MAP_3443	sdhA	succinate dehydrogenase flavoprotein subunit	-1.4	0.0213117
MAP_3445	-	-	-1.2675	0.0477674
MAP_3470c	-	Protein of unknown function DUF742	-1.3725	0.0419954
MAP_3472c	-	Membrane sensor signal transduction histidine kinase	-1.4875	0.0231373
MAP_3486	-	L-lactate dehydrogenase/FMN-dependent alpha-hydroxy acid dehydrogenase	-1.5575	0.0170162
MAP_3500c	-	-	-1.2625	0.0467167
MAP_3539c	fadE1	Acyl-CoA dehydrogenase protein FadE1_3	-2.0175	0.0455302
MAP_3559	-	DNA--protein / DNA-3-methyladenine glycosylase II	-1.795	0.00447383
MAP_3565	-	Cell envelope-related protein transcriptional attenuator	-1.8725	0.0315722
MAP_3570c	fadE2	Acyl-CoA dehydrogenase protein FadE2	-1.02	0.0235688
MAP_3579c	-	-	-1.2975	0.046758
MAP_3580c	-	cytoplasmic protein, Putative	-1.6925	0.0150051
MAP_3584	-	Luciferase-like monooxygenase	-1.73	0.000397071
MAP_3605	-	MCE-family protein MCE1B	-1.875	0.0119604
MAP_3617c	-	Pirin domain protein	-1.265	0.015927
MAP_3622	-	Alpha/beta hydrolase fold protein	-1.2775	0.0241179
MAP_3651c	fadE3	Acyl-CoA dehydrogenase protein FadE3_2	-1.6375	0.0435298
MAP_3659	-	AMP-dependent synthetase and ligase	-1.4925	0.0154368
MAP_3662c	-	Aldehyde dehydrogenase (acceptor)	-1.8375	0.0441309
MAP_3674	-	-	-2.2425	0.000377642
MAP_3683	-	catalase	-2.0875	0.00293311
MAP_3684	-	Glucose-methanol-choline oxidoreductase	-1.5275	0.0443042
MAP_3689	-	Transcriptional regulator, TetR family	-1.0475	0.0025173
MAP_3695	-	Oxidoreductase, 2OG-Fe(II) oxygenase family protein	-1.125	0.00167686
MAP_3702	nirB	Nitrite reductase (NAD(P)H), large subunit	-1.06	0.0269977
MAP_3708c	-	Allophanate hydrolase/urea amidolyase-related protein	-1.0125	0.0225835
MAP_3710c	fecB2	iron complex transport system substrate-binding protein	-1.155	0.0386323
MAP_3738c	-	Methyltransferase type 12 / Cyclopropane-fatty-acyl-phospholipid synthase	-1.4775	0.00216317
MAP_3764c	pks2	Beta-ketoacyl synthase	-1.7175	0.0049018
MAP_3770	-	-	-2.31	0.0210987
MAP_3800	-	-	-1.61	0.000532849
MAP_3801	-	-	-1.3075	0.0272811
MAP_3807	-	Integral membrane protein	-2.2425	0.00903376
MAP_3813	-	-	-1.21	0.00532421
MAP_3822	-	-	-2.3275	0.0107426
MAP_3826	-	Protein of unknown function DUF1503	-1.53	0.0214752
MAP_3827	-	-	-1.3275	0.0050341
MAP_3836c	-	-	-1.875	0.0222396
MAP_3843	hspR	Transcriptional regulator, MerR family	-1.5875	0.0465048
MAP_3849	-	-	-2.205	0.0257383
MAP_3852c	-	threonine rich protein, Putative	-1.01	0.00895809
MAP_3854	-	IS30 family transposase	-1.53	0.0343996
MAP_3865c	-	Cation diffusion facilitator family transporter	-1.9225	0.015939
MAP_3879c	-	2-hydroxycyclohexanecarboxyl-CoA dehydrogenase	-1.1575	0.00517623
MAP_3891	-	Transcriptional regulator, TetR family	-1.35	0.00736546
MAP_3905	-	transmembrane protein, Putative	-1.04	0.0412073
MAP_3907	lpqL	Peptidase, M28 protein	-2.9325	0.0185011
MAP_3915c	-	-	-1.9	0.0368295
MAP_3936	groEL2	chaperonin GroEL	-1.3125	0.0301781
MAP_3955	-	-	-1.8825	0.0202892
MAP_3961	aceA	isocitrate lyase	-3.4075	0.0235935
MAP_3965c	-	-	-1.5	0.0468538
MAP_3977c	-	Short-chain dehydrogenase/reductase SDR	-1.805	0.0253896
MAP_3993	galE1	UDP-glucose 4-epimerase GalE1	-1.3675	0.0151495
MAP_3996c	-	MaoC domain protein dehydratase	-1.36	0.0160989
MAP_3999c	-	-	-1.1925	0.0242378
MAP_4001	-	Glutaredoxin 2	-1.895	0.0225827
MAP_4007c	-	-	-1.4675	0.0166179
MAP_4010c	-	Acyltransferase 3	-1.0225	0.0220076
MAP_4024	-	Cytochrome c biogenesis protein ResB	-1.3125	0.0191883
MAP_4027	-	-	-1.7375	0.000724511
MAP_4029c	menA	1,4-dihydroxy-2-naphthoate octaprenyltransferase	-1.42	0.0146104
MAP_4032	-	UDP-glucose 4-epimerase	-1.5375	0.00269394
MAP_4049	-	Amidohydrolase 3	-1.545	0.00248121
MAP_4065	-	Manganese transport protein MntH	-1.705	0.00418986
MAP_4080c	-	Transcriptional regulator, CopG/Arc/MetJ family, Putative	-2.1875	0.000617355
MAP_4103c	-	-	-1.995	0.0176426
MAP_4111	nusG	Transcription antitermination protein nusG	-4.1875	0.017059
MAP_4116c	mmaA4	Cyclopropane-fatty-acyl-phospholipid synthase	-2.515	0.0412096
MAP_4135	-	Transcriptional regulator, PaaX family	-1.065	0.00249443
MAP_4147	-	FAD-dependent pyridine nucleotide-disulphide oxidoreductase	-1.0275	0.000245419
MAP_4154	lldD1	L-lactate dehydrogenase/FMN-dependent alpha-hydroxy acid dehydrogenase	-2.15	0.00186871
MAP_4155	-	Creatininase protein	-1.7325	0.00827404
MAP_4169	rpmC	50S ribosomal protein L29	-1.575	0.00963781
MAP_4175	-	Transmembrane protein	-2.335	0.0445678
MAP_4176	-	13E12 repeat family protein	-1.605	0.0301955
MAP_4179	rplE	50S ribosomal protein L5	-1.9325	0.007575
MAP_4183	rplR	50S ribosomal protein L18	-1.0975	0.0236752
MAP_4187c	-	Luciferase-like monooxygenase family protein	-1.6225	0.00210843
MAP_4191c	-	O-methyltransferase protein	-1.3975	0.00598604
MAP_4218	-	Rieske iron sulfur protein, putative	-1.27	0.000359742
MAP_4249	-	-	-2.2425	0.0287647
MAP_4267	-	-	-3.0875	0.004623
MAP_4283	-	-	-2.05	0.0317115
MAP_4290	-	Transcriptional regulator, TetR family	-1.3	0.025421
MAP_4305	-	-	-1.3925	0.0330497
MAP_4312	-	-	-3.315	0.0370881
MAP_4314	-	Adenine deaminase protein	-3.35	0.0131418
MAP_4316	-	-	-1.01	0.00882895
MAP_4319	-	-	-1.5175	0.00935565
MAP_4321c	-	Cell divisionFtsK/SpoIIIE	-1.5675	0.0107074
MAP_4324c	-	Lytic transglycosylase catalytic	-3.9775	0.0335854
MAP_4326c	-	-	-1.46	0.0370299
MAP_4340	trxC	Thioredoxin	-1.2125	0.00133234
MAP_4347c	-	inner membrane protein translocase component, putative	-1.1425	0.0206814

## Sheet: Table S3
Supplemental 3:	Genes of M. avium subsp. paratuberculosis with significantly up-regulated expression levels in the infection of THP-1 cells (≥2 fold change)
Gene ID	Gene Name	Gene Product	log2 [ratio (Exp/ctrl)]	P-value
MAP_0009	-	Cytochrome P450	7.2125	0.0207696
MAP_0026	fadD33	AMP-dependent synthetase and ligase/ acyl-CoA synthase	5.1325	0.0434645
MAP_0029c	-	HNH endonuclease protein	1.34	0.012877
MAP_0053c	-	-	5.8475	0.0209919
MAP_0080c	-	Integral membrane protein	5.89	0.00129282
MAP_0094	-	-	1.5225	0.041418
MAP_0143	-	-	1.4925	0.0117406
MAP_0176	-	Integral membrane protein	7.76	9.36609e-05
MAP_0209c	csp	N-acetylmuramoyl-L-alanine amidase domain protein	6.7875	0.017287
MAP_0212	-	Glycosyl transferase protein	4.8075	0.0214458
MAP_0221	accD4	propionyl-CoA carboxylase beta chain accD4	1.205	0.0212881
MAP_0224c	fadE35	Acyl-CoA dehydrogenase domain protein	3.61	0.0412252
MAP_0234c	-	Short-chain dehydrogenase/reductase SDR	6.225	0.0262616
MAP_0265c	fadE1	Acyl-CoA dehydrogenase protein	3.025	0.000409988
MAP_0297c	-	2-methylcitrate dehydratase	2.375	0.0348027
MAP_0303c	-	Methyltransferase	5.9525	0.0240095
MAP_0316c	recR	recombination protein RecR	6.235	0.0061582
MAP_0339c	-	-	6.0175	0.00907235
MAP_0366	selD	selenide, water dikinase	1.5025	0.0382096
MAP_0373	-	methyltransferase, Putative	1.445	0.0477139
MAP_0428	-	Integrase catalytic subunit	3.16	0.00435085
MAP_0487c	-	ABC transporter, permease protein	2.065	0.0251689
MAP_0488c	-	ABC transporter ATP-binding protein	3.185	0.0287775
MAP_0526	-	-	2.9375	0.0368672
MAP_0533	-	4-hydroxy 2-oxovalerate aldolase	1.42	0.0485458
MAP_0589c	-	Integrase catalytic subunit	2.67	0.00141839
MAP_0620	-	Deacetylase-like protein	5.5475	0.0347601
MAP_0630c	-	Linocin_M18 bacteriocin protein	6.3475	0.0182119
MAP_0678c	-	-	5.38	0.0129414
MAP_0684c	-	Proline iminopeptidase	3.755	0.000321385
MAP_0694	mphA	3-(3-hydroxyphenyl)propionate hydroxylase	4.93	0.0344308
MAP_0733c	-	Acetyl-CoA acetyltransferase-like protein	5.1475	0.0318204
MAP_0740c	-	-	6.205	0.0068303
MAP_0771	-	Integral membrane protein	5.3675	0.0027626
MAP_0772	-	-	5.8425	0.0249244
MAP_0814c	-	-	1.0275	0.00589115
MAP_0820	-	TRNA/rRNA methyltransferase	1.6075	0.0199734
MAP_0830c	-	Phytoene dehydrogenase oxidoreductase	1.69	0.0477922
MAP_0847	-	Carbohydrate-binding protein	5.015	0.04636
MAP_0850c	-	Integrase catalytic subunit	2.3275	0.00594627
MAP_0881	-	Fumarylacetoacetate hydrolase protein	3.3225	0.0396982
MAP_0899c	-	Luciferase-like monooxygenase	5.1175	0.021197
MAP_0914c	-	Protein of unknown function DUF1446	5.1925	0.0335479
MAP_0998c	-	K+-transporting ATPase ATPase B chain	4.6175	0.0130342
MAP_1015	-	Rhodanese domain protein	6.4125	0.00794779
MAP_1036	ruvC	Holliday junction resolvase	4.585	0.0250094
MAP_1066	-	Membrane protein-like protein	6.4725	0.0137952
MAP_1079	-	Aminodeoxychorismate lyase protein	1.255	0.00666157
MAP_1087	-	peptide/nickel transport system permease protein	5.865	0.00932604
MAP_1088	-	peptide/nickel transport system permease protein	5.1475	0.00905355
MAP_1102c	tcrA	Two-component response transcriptional regulator	3.0775	0.0427127
MAP_1109	-	sulfonate/nitrate/taurine transport system permease protein	1.1275	0.0372465
MAP_1122	mIHF	integration host factor, Putative	5.21	0.0316669
MAP_1129	-	YhhN family protein	3.6075	0.00479716
MAP_1151c	-	-	3.625	0.0407747
MAP_1160c	-	Phospholipid/glycerol acyltransferase	2.1975	0.0457255
MAP_1167	secG	preprotein translocase subunit	3.9125	0.0327947
MAP_1187	-	Cysteine desulfurase activator complex subunit SufB	7.61	0.00812067
MAP_1190	-	cysteine desulfurase / selenocysteine lyase	4.98	0.0136102
MAP_1201c	acn	aconitate hydratase 1	6.6575	0.017923
MAP_1211	hemZ	ferrochelatase	7.69	0.0142863
MAP_1249c	ansA	L-asparaginase AnsA	1.2925	0.0210066
MAP_1275	bioF	8-amino-7-oxononanoate synthase	5.59	0.0230495
MAP_1280c	-	-	1.745	0.0421723
MAP_1314c	cydD	ATP-binding cassette, subfamily C, bacterial	4.785	0.0276522
MAP_1317c	-	Acid-resistance membrane protein	2.1375	0.00351578
MAP_1401	tlyA	Hemolysin A	4.865	0.0475477
MAP_1407	-	ADP-ribose pyrophosphatase	6.1175	0.0425594
MAP_1414	cmk	cytidylate kinase	3.79	0.00585727
MAP_1429	-	-	3.23	0.00123656
MAP_1496c	-	-	1.9875	0.00192145
MAP_1499c	-	Holliday junction resolvase-like protein	1.9175	0.00415094
MAP_1535	pgsA2	CDP-diacylglycerol--glycerol-3-phosphate 3-phosphatidyltransferase	2.68	0.00166329
MAP_1540	-	FHA domain-containing protein	1.56	0.0459476
MAP_1578	-	-	2.33	0.00167164
MAP_1627	-	-	8.4625	0.00173996
MAP_1633c	-	-	5.3275	0.0499747
MAP_1652c	-	Transcriptional regulator, AraC family	1.79	0.00829601
MAP_1687	-	glucose-6-phosphate 1-dehydrogenase	1.45	0.019998
MAP_1737	mmpS5	Membrane protein	6.54	0.00643231
MAP_1754c	-	Universal stress protein, UspA	3.475	0.00411287
MAP_1792	-	-	2.0625	0.0359758
MAP_1815c	cobK	cobalt-precorrin-6x reductase	6.67	0.00137241
MAP_1876c	cysS2	cysteinyl-tRNA synthetase	1.555	0.0195564
MAP_1891c	-	Protein of unknown function DUF552	1.36	0.00186728
MAP_1901c	murF	UDP-N-acetylmuramoylalanyl-D-glutamyl-2,6-diaminopimelate--D -alanyl-D-alanine ligase	8.5525	0.00995056
MAP_1920c	-	1-acyl-sn-glycerol-3-phosphate acyltransferase	6.6325	0.000727941
MAP_1942c	cbhK	adenosine kinase	4.9525	0.0485896
MAP_1943	-	-	4.505	0.0413518
MAP_1944c	-	HesB/YadR/YfhF iron-sulfur cluster assembly accessory protein	2.1275	0.0278205
MAP_1945c	-	glycerate kinase	5.455	0.0185406
MAP_1948	cobT	nicotinate-nucleotide--dimethylbenzimidazole phosphoribosyltransferase	1.9975	0.0314155
MAP_1960	-	Integral membrane protein	4.49	0.0104053
MAP_1972c	-	-	4.755	0.00443794
MAP_1976	-	Prolyl 4-hydroxylase, alpha subunit	5.7675	0.00566815
MAP_1981c	-	zinc ribbon domain, protein / Protein of unknown function DUF164	5.7025	0.0018807
MAP_2007c	-	Methyltransferase type 12	1.135	0.00228979
MAP_2061	-	Membrane protein-like protein	2.345	0.0345125
MAP_2114c	-	-	2.64	0.0067272
MAP_2129	-	Secreted protein	1.64	0.00713032
MAP_2150	-	Transposase, Mutator family	1.945	0.0173648
MAP_2214c	-	-	5.3675	0.0168646
MAP_2259	entB	Isochorismatase hydrolase protein	4.275	0.0466062
MAP_2280c	clpP2	ATP-dependent Clp protease proteolytic subunit	7.46	0.00860169
MAP_2294c	-	NAD-glutamate dehydrogenase	6.3425	0.0376894
MAP_2327	-	Transmembrane protein	2.7225	0.0434326
MAP_2337c	-	-	1.0475	0.0263204
MAP_2349c	-	Luciferase-like monooxygenase	2.18	0.00437008
MAP_2389c	-	-	2.2825	0.00239603
MAP_2406c	-	L-carnitine dehydratase/bile acid-inducible protein F	1.6775	0.0101971
MAP_2408c	fabG2	3-ketoacyl-(acyl-carrier-protein) reductase	2.515	0.0312107
MAP_2546c	sugB	Binding-protein-dependent transport systems inner membrane component	7.24	0.0184804
MAP_2562	-	S-isoprenylcysteine-methyltransferase CARBOXYL; protein-	7.28	0.000508441
MAP_2565	-	Glycosyl transferase, group 1	4.825	0.0449159
MAP_2640c	-	Abortive infection protein	4.115	0.0262062
MAP_2646c	fadA6	Acetyl-CoA acetyltransferase	3.4725	0.033247
MAP_2706c	-	Protein of unknown function DUF255	1.8525	0.0488347
MAP_2799c	hemE	uroporphyrinogen decarboxylase	4.805	0.0326381
MAP_2814c	dut	deoxyuridine 5'-triphosphate nucleotidohydrolase	7.87	0.010618
MAP_2857c	pgsA3	CDP-diacylglycerol--glycerol-3-phosphate 3-phosphatidyltransferase	6.41	0.0150372
MAP_2868c	dfrA	dihydrofolate reductase	1.535	0.0420838
MAP_2871c	-	glycosyl transferase UDP-glucuronosyltransferase, Putative	2.7075	0.0296104
MAP_3001	-	HNH endonuclease protein	1.205	0.00885695
MAP_3059c	-	Phospholipid/glycerol acyltransferase, hemolysin	3.1075	0.0277983
MAP_3109	-	Cytochrome P450 family protein	4.9375	0.00350434
MAP_3111c	-	Sensory transduction histidine kinase	4.0625	0.0331948
MAP_3197	-	aminoglycoside phosphotransferase, Protein:	5.4375	0.00556152
MAP_3212	nuoL	NADH dehydrogenase subunit	7.5225	0.0120868
MAP_3215c	-	-	1.115	0.00729936
MAP_3251	-	D,d-heptose 1,7-bisphosphate phosphatase protein	1.5	0.0326152
MAP_3267c	-	Transcriptional regulator, MerR family	2.02	0.0110821
MAP_3290c	mpt64	mpt64	1.5775	0.0157641
MAP_3327c	-	Sulfotransferase	6.1325	0.0327295
MAP_3462c	-	integral membrane protein, Putative	2.1	0.00184685
MAP_3479c	-	MaoC domain protein dehydratase	3.2825	0.00396091
MAP_3514	-	Acyltransferase 3	2.2775	0.00601721
MAP_3531c	fbpC2	esterase protein Putative	3.385	0.0296529
MAP_3532c	-	antibiotic transport system permease protein	5.8	0.00578988
MAP_3534c	-	Phosphodiesterase, MJ0936 family	4.65	0.0158087
MAP_3542	-	N-acetyltransferase, Related	4.4725	0.0345447
MAP_3553	-	Cytochrome P450 family protein	2.0375	0.00483169
MAP_3583	-	Acyl-CoA thioesterase II	8.03	0.00184161
MAP_3599c	-	Transcriptional regulator, GntR family	4.405	0.0459035
MAP_3623	-	-	7.415	0.005401
MAP_3634	-	ErfK/YbiS/YcfS/YnhG family protein	2.095	0.00503956
MAP_3688	lpqI	Beta-glucosidase lpqI	4.775	0.0345299
MAP_3689	-	Transcriptional regulator, TetR family	4.5725	0.0272052
MAP_3690	-	Chloride channel protein	1.445	0.043966
MAP_3704c	-	-	1.2425	0.0293239
MAP_3721	-	Non-ribosomal peptide synthetase/polyketide synthase	1.135	0.021895
MAP_3758c	-	Transcriptional regulator, AraC family	4.6425	0.0348644
MAP_3766	-	Permease protein	3.4825	0.01194
MAP_3769c	rpmG	50S ribosomal protein L33	3.6	0.0240468
MAP_3845	-	-	3.6575	0.0318173
MAP_3862c	-	DedA family membrane-associated protein	4.39	0.034683
MAP_3921	sodC	Copper/zinc superoxide dismutase	2.6875	0.00160615
MAP_3941	gloA	Glyoxalase/bleomycin resistance protein/dioxygenase	5.4875	0.0227282
MAP_3954	-	-	2.5525	0.0175629
MAP_4035	-	Glycosyl transferase 2 family protein	3.3925	0.013153
MAP_4041c	pitA	Phosphate transporter	3.88	0.0409214
MAP_4044c	menB	naphthoate synthase	2.435	0.04623
MAP_4062c	-	flavin monooxygenase, Putative	2.425	0.0433575
MAP_4071	galT	UDPglucose--hexose-1-phosphate uridylyltransferase galT	2.495	0.0245073
MAP_4077c	-	Integral membrane protein	3.04	0.0123806
MAP_4128	-	Lignostilbene-alpha,beta-dioxygenase	7.0875	0.00710253
MAP_4132	end	endonuclease IV	2.2775	0.0031315
MAP_4144	-	PE-PGRS family protein	6.6675	0.0445233
MAP_4152	-	-	8.755	0.00434324
MAP_4246	rpsI	30S ribosomal protein S9	4.475	0.027068
MAP_4261	-	Peptidase M22 glycoprotease	5.6575	0.0125848
MAP_4309	-	Anti sigma factor antagonist	6.0325	0.0387834

## Sheet: Table S4
Supplemental 4:	Genes of M. avium subsp. paratuberculosis with significantly down-regulated expression levels in the infection of THP-1 cells (≤2 fold change)
Gene ID	Gene Name	Gene Product	log2 [ratio (Exp/ctrl)]	P-value
MAP_0006	gyrA	DNA gyrase / DNA topoisomerase subunit A	-7.295	0.00391883
MAP_0017c	-	-	-3.37	0.0331364
MAP_0018c	pknA	Serine/threonine protein kinase	-5.67	0.00407294
MAP_0036	-	NLP/P60 protein	-3.21	0.0180561
MAP_0101	-	Glutamate--cysteine ligase	-4.89	0.0270538
MAP_0113	-	-	-5.405	0.0106181
MAP_0155	-	Transcriptional regulator, TetR family	-1.0375	0.0466667
MAP_0156	-	Glyoxalase/bleomycin resistance protein/dioxygenase	-6.575	0.0471631
MAP_0170	sigI	ECF subfamily RNA polymerase sigma-24 factor SigI	-1.325	0.013219
MAP_0245c	-	NAD(P)H quinone oxidoreductase, PIG3 family, Putative	-5.0225	0.0191811
MAP_0250	-	-	-6.22	0.00297934
MAP_0295c	gltA1	citrate synthase	-6.24	0.00103721
MAP_0305c	-	Protein of unknown function DUF323	-5.7425	0.0421304
MAP_0335	-	Transcriptional regulator, TetR family	-4.2925	0.00377791
MAP_0344c	-	Cytochrome P450	-6.35	2.77004e-05
MAP_0376c	-	Anti-sigma regulatory factor, serine/threonine protein kinase phosphatase	-4.53	0.026163
MAP_0396	-	Endoribonuclease L-PSP protein	-7.1425	0.00365338
MAP_0402	-	Hydrolase, NUDIX family protein	-5.8175	0.000223671
MAP_0408	-	-	-1.27	0.0393177
MAP_0414c	-	HAD-superfamily subfamily IB hydrolase	-6.8875	0.00654726
MAP_0420	-	-	-7.8775	0.00765221
MAP_0445c	-	Luciferase-like monooxygenase	-2.0225	0.0176091
MAP_0454	-	Transmembrane protein	-4.715	0.0326922
MAP_0501	nhoA	arylamine N-acetyltransferase nhoA	-5.115	0.00428511
MAP_0515c	-	3-oxoacid CoA-transferase, A subunit	-7.25	0.000188491
MAP_0549c	echA19	enoyl-CoA hydratase	-6.17	0.000331608
MAP_0555c	-	-	-3.73	0.00175561
MAP_0560	fdxD	fdxD	-6.925	0.00265998
MAP_0563	-	ABC transporter	-5.67	0.0170298
MAP_0590	-	-	-7.95	0.0185307
MAP_0613c	-	transmembrane protein, Putative	-5.2275	0.00350993
MAP_0622c	-	Zn-dependent hydrolase of beta-lactamase fold protein, Predicted	-4.89	0.0013852
MAP_0623	-	-	-6.215	0.0158093
MAP_0638	purF	amidophosphoribosyltransferase	-5.055	0.0190038
MAP_0653	pstA1	phosphate transport system permease protein PstA1_1	-4.105	0.0258711
MAP_0654	phoT	phosphate transporter ATP-binding protein	-5.4075	0.0239245
MAP_0662c	-	CMP/dCMP deaminase zinc-binding protein	-6.3175	0.000888957
MAP_0770c	-	-	-5.53	0.00541623
MAP_0785	far	L-carnitine dehydratase/bile acid-inducible protein F	-2.93	0.0202355
MAP_0801	-	Fumarate reductase iron-sulfur subunit	-3.0375	0.000564068
MAP_0812	-	glutathione S-transferase protein, Putative	-6.1	0.00329533
MAP_0874	pstA1	phosphate transport system permease protein PstA1_2	-5.2575	0.000927301
MAP_0885c	-	-	-3.02	0.0191571
MAP_0917	-	two-component system, OmpR family, sensor histidine kinase MprB	-6.2175	2.79134e-05
MAP_0963c	-	-	-8.3525	0.00599947
MAP_0966c	-	PPE family protein	-7.2675	0.000322079
MAP_0973	-	TatD-related deoxyribonuclease family protein	-3.4675	0.0405529
MAP_0975	ksgA	Dimethyladenosine transferase	-4.9275	0.000556734
MAP_0982c	arsC	Arsenate reductase	-6.415	0.00281056
MAP_1018c	echA9	3-hydroxyisobutyryl-CoA hydrolase	-8.18	5.57431e-05
MAP_1027c	greA	Transcription elongation factor GreA	-6.145	0.00725688
MAP_1028c	-	-	-3.935	0.0369685
MAP_1031c	speE	spermidine synthase	-4.2875	0.0113239
MAP_1084c	-	-	-4.8775	0.00620092
MAP_1124	-	DNA-directed RNA polymerase subunit	-5.9625	0.00052083
MAP_1126	metK	S-adenosylmethionine synthetase	-6.4825	0.00124532
MAP_1217c	-	Transmembrane protein	-2.705	0.00244418
MAP_1230	-	Glycosyl transferase, group 1	-6.505	0.0031061
MAP_1231	gmdA	GDPmannose 4,6-dehydratase GmdA	-4.3425	0.031131
MAP_1293	hisD	histidinol dehydrogenase	-5.45	0.00331759
MAP_1326	-	dephospho-CoA kinase/protein folding accessory domain-containing protein	-6.2525	0.00749374
MAP_1334	-	-	-4.22	0.0311174
MAP_1346c	-	Diguanylate cyclase/phosphodiesterase with PAS/PAC sensor(s)	-6.925	0.00854523
MAP_1353	rpmI	50S ribosomal protein L35	-4.5375	0.00647286
MAP_1384c	-	Glycoside hydrolase 15-related protein	-4.74	0.00925425
MAP_1387c	-	membrane protein, Hypothetical	-5.115	0.00232052
MAP_1388	-	-	-5.2575	0.0173435
MAP_1400	-	-	-5.0925	0.0299618
MAP_1419	mbtH	MbtH domain protein	-4.795	0.00601913
MAP_1433c	-	Fumarate reductase/succinate dehydrogenase flavoprotein domain protein	-8.0925	0.006803
MAP_1445c	-	Alpha/beta hydrolase fold-3 domain protein	-5.8775	0.000621311
MAP_1446c	-	Transcriptional regulator, IclR family	-4.43	0.0473135
MAP_1468c	-	Oxidoreductase, short-chain dehydrogenase/reductase protein	-5.3525	0.00160889
MAP_1484c	-	Dioxygenase, alpha subunit:Rieske	-6.5625	0.000214993
MAP_1512	-	-	-4.71	0.0184587
MAP_1515	-	PPE family protein	-5.3275	0.00016848
MAP_1537	-	Small basic protein	-4.63	0.0232228
MAP_1543	-	Transcriptional regulator, MerR family	-4.125	0.00625502
MAP_1550c	-	protein of unknown function DUF21:transporter CBS:	-3.1175	0.0123136
MAP_1561c	ndh	NADH dehydrogenase	-3.48	0.00505998
MAP_1568	modC	molybdate transport system ATP-binding protein	-6.3175	0.000467056
MAP_1569	modD	modD	-4.3525	0.00446402
MAP_1580c	-	Protein of unknown function DUF72	-3.06	0.0302327
MAP_1594c	-	-	-3.7325	0.000395865
MAP_1598	-	-	-2.2825	0.00910532
MAP_1604c	lppE	Lipoprotein LppE	-1.7325	0.0490233
MAP_1614c	-	Cytochrome P450	-1.72	0.00279162
MAP_1618c	-	2-nitropropane dioxygenase, NPD	-6.84	0.00487962
MAP_1642	-	Beta-lactamase domain-containing protein	-4.48	0.00693509
MAP_1643	aceAb	isocitrate lyase	-1.03	0.00163111
MAP_1663	-	Glycosyl transferase family 2	-3.86	0.027687
MAP_1682c	-	Ribonuclease BN	-2.09	0.00157728
MAP_1695c	-	Chaperone protein DnaJ	-2.44	0.021047
MAP_1700c	-	Beta-lactamase, putative	-5.28	0.00681533
MAP_1712	-	L-carnitine dehydratase/bile acid-inducible protein F	-6.165	1.4867e-05
MAP_1728c	yfnB	2-haloacid dehalogenase	-5.63	0.0109462
MAP_1766c	-	cellobiose transport system ATP-binding protein	-6.4675	8.78424e-05
MAP_1772	-	Integral membrane protein	-5.0825	0.00110478
MAP_1773c	-	Steroid delta-5-3-ketosteroid isomerase	-5.5275	0.0192079
MAP_1791	norQ	ATPase associated with various cellular activities	-5.6725	2.44614e-05
MAP_1805c	cobN	cobaltochelatase subunit	-9.88	0.000179965
MAP_1841	-	Protein of unknown function DUF503	-4.835	0.0401649
MAP_1843	-	RecB family exonuclease-like protein	-1.9975	0.0157156
MAP_1847c	hisI	phosphoribosyl-ATP pyrophosphatase	-4.4375	0.00695387
MAP_1859c	metH	B12-dependent methionine synthase	-5.295	0.00485726
MAP_1877c	cysQ	CysQ_1	-6.7575	7.63721e-05
MAP_1897c	murG	undecaprenyldiphospho-muramoylpentapeptide beta-N-acetylglucosaminyltransferase	-5.4425	0.0166127
MAP_1900c	murX	phospho-N-acetylmuramoyl-pentapeptide-transferase	-5.57	0.00846532
MAP_1902c	murE	UDP-N-acetylmuramoylalanyl-D-glutamate--2,6-diaminopimelate ligase	-3.9375	0.0335265
MAP_1907c	-	Membrane protein	-6.315	0.00865116
MAP_1911	idsA2	geranylgeranyl diphosphate synthase, type I IdsA2_1	-6.4475	0.00481161
MAP_1966c	glnA2	glutamine synthetase	-3.995	0.0209979
MAP_1971	-	Mannan endo-1,4-beta-mannosidase	-3.4875	0.0202827
MAP_1988	-	Protein of unknown function DUF2236	-3.81	6.26826e-05
MAP_1990	-	Protein of unknown function DUF105	-5.145	0.0210919
MAP_1998	kasA	3-oxoacyl-(acyl carrier protein) synthase II	-4.3125	0.00808703
MAP_2008	adhE2	Alcohol dehydrogenase protein	-7.2325	0.000943457
MAP_2013c	-	dihydrodipicolinate reductase protein, Hypothetical protein	-6.1675	0.000355732
MAP_2027c	-	PilT domain-containing protein	-1.9325	0.0443386
MAP_2041	lipM	Esterase/lipase protein	-6.55	0.0088187
MAP_2046	sseB	thiosulfate/3-mercaptopyruvate sulfurtransferase sseB	-6.705	0.000658461
MAP_2047	-	-	-5.9175	0.00747327
MAP_2055	-	cystathione beta-lyase	-3.1775	4.97177e-05
MAP_2068c	-	-	-4.75	0.00189511
MAP_2075c	-	Methyltransferase type 11	-4.705	0.00754735
MAP_2081	-	-	-7.365	0.000761252
MAP_2083c	-	Protein of unknown function DUF477	-3.41	0.0257738
MAP_2104	fdhF	Oxidoreductase / formate dehydrogenase, alpha subunit	-4.1075	0.00141557
MAP_2107c	-	-	-3.4	0.0433719
MAP_2125	-	Luciferase-like protein alkanesulfonate monooxygenase	-5.745	0.00202874
MAP_2135c	-	-	-3.0675	0.010514
MAP_2142c	-	DNA repair protein RecO	-6.195	0.0208583
MAP_2144	-	lysine decarboxylase	-1.6475	0.0199205
MAP_2153	-	-	-5.1475	0.00293634
MAP_2158	-	-	-5	0.0126713
MAP_2160c	phoH	PhoH family protein	-4.725	0.00979674
MAP_2172c	-	Non-ribosomal peptide synthetase synthase	-7.0225	0.000525685
MAP_2207c	hemN	coproporphyrinogen III oxidase	-5.1975	0.0155318
MAP_2215	-	Glycoside hydrolase 15-related protein	-1.9425	0.0205648
MAP_2233	-	MMPL domain-containing protein	-4.6825	0.00237836
MAP_2248c	-	Mechanosensitive ion channel/cyclic nucleotide-binding domain-containing protein	-4.4275	0.000930371
MAP_2262	-	Transcriptional regulator, TetR family	-5.98	0.00162043
MAP_2279	-	homocysteine methyltransferase	-4.0525	0.00239706
MAP_2288c	-	Protein of unknown function DUF477	-3.74	0.00111999
MAP_2298c	plsB2	glycerol-3-phosphate acyltransferase	-4.5325	0.0169178
MAP_2314c	accD1	3-methylcrotonyl-CoA carboxylase beta subunit accD1	-3.31	0.0224304
MAP_2336	-	Dioxygenase, alpha subunit:Rieske	-5.4775	2.34449e-05
MAP_2383	-	L-carnitine dehydratase/bile acid-inducible protein F	-5.755	0.0226868
MAP_2409	fadE25	acyl-CoA dehydrogenase	-3.805	0.000647498
MAP_2430	-	nicotinate phosphoribosyltransferase	-3.825	0.00952944
MAP_2456c	atpE	F0F1 ATP synthase subunit	-9.2575	0.000636851
MAP_2458c	-	ATP synthase I	-1.51	0.000821217
MAP_2467c	thrC	threonine synthase	-5.2325	0.00797132
MAP_2471	-	-	-4.125	0.0207999
MAP_2472	-	Transmembrane protein	-4.465	0.040659
MAP_2475	-	Metalloendopeptidase-like membrane protein	-1.6375	0.000329811
MAP_2476	-	-	-5.43	0.0139849
MAP_2487c	-	carbonic anhydrase	-3.86	0.021323
MAP_2512	-	Diguanylate cyclase/phosphodiesterase with PAS/PAC sensor(s)	-6.0125	0.000461667
MAP_2529	-	Carboxymuconolactone decarboxylase protein	-4.655	0.00308216
MAP_2541c	mdh	malate dehydrogenase	-5.87	0.00767402
MAP_2564c	glgC	glucose-1-phosphate adenylyltransferase	-5.9725	0.00346245
MAP_2581c	-	Hydrolase, alpha/beta fold family protein	-5.125	0.0226571
MAP_2583c	-	Aldehyde dehydrogenase (acceptor)	-6.735	0.0101973
MAP_2604c	-	Modular polyketide synthase, type I	-2.805	0.00132089
MAP_2626	-	-	-4.11	0.0209973
MAP_2644	-	-	-3.5425	0.0420262
MAP_2652c	-	-	-4.495	0.0084791
MAP_2680c	-	PilT domain-containing protein	-7.89	1.0171e-06
MAP_2700	coaA	pantothenate kinase	-5.785	0.00750666
MAP_2733c	-	Rieske domain-containing protein	-4.795	0.00290458
MAP_2745c	-	-	-3.985	0.000609101
MAP_2797c	-	Chlorite dismutase protein	-7.1725	2.96179e-05
MAP_2805	arsA	Permease	-5.2775	0.0331816
MAP_2813c	-	-	-5.9825	0.00663148
MAP_2841c	miaA	TRNA delta(2)-isopentenylpyrophosphate transferase	-8.2625	1.08864e-05
MAP_2843c	-	Integral membrane protein	-2.84	0.039151
MAP_2852	-	limonene-1,2-epoxide hydrolase	-5.95	0.00821943
MAP_2862	-	O-methyltransferase protein	-6.7275	0.0100325
MAP_2874c	fadD13	AMP-dependent synthetase and ligase	-4.7225	0.0280202
MAP_2879c	-	-	-7.145	0.00124996
MAP_2904	echA16	enoyl-CoA hydratase	-3.4075	0.0379717
MAP_2924	nicT	High affinity nickel transporter protein	-2.1	0.0406649
MAP_2927	-	PPE family protein	-5.8375	0.0027041
MAP_2941c	-	-	-1.4025	0.0164978
MAP_2947	-	TolA protein	-3.9125	0.0128237
MAP_2957	-	-	-3.89	0.0135647
MAP_2964c	-	Phage-related integrase/recombinase	-4.44	0.0156705
MAP_3021	-	Protein of unknown function DUF121	-6.635	0.000247162
MAP_3029c	gltS	glutamyl-tRNA synthetase	-6.7075	0.00048612
MAP_3052c	-	Transcriptional regulator, TetR family	-3.68	0.0333244
MAP_3072	-	Lycopene cyclase domain protein	-3.9925	0.0406581
MAP_3074	crtT	CrtT	-6.545	0.00172828
MAP_3086c	-	Phosphatidylethanolamine N-methyltransferase	-4.615	0.0260658
MAP_3128	-	-	-3.99	0.0150348
MAP_3147	-	Camphor resistance CrcB protein	-5.76	0.0284659
MAP_3163	-	N-acetylmuramyl-L-alanine amidase, negative regulator of AmpC, AmpD	-1.8325	0.00727485
MAP_3186c	-	-	-5.5375	0.015519
MAP_3187	-	Phosphatase, inositol monophosphatase	-5.86	0.00164696
MAP_3193	-	L-carnitine dehydratase/bile acid-inducible protein F	-4.3375	0.00808578
MAP_3207	nuoG	NADH dehydrogenase subunit	-3.8325	0.00359755
MAP_3228	-	monoamine oxidase	-4.48	0.0356993
MAP_3232	-	CheB methylesterase	-4.3675	0.0302706
MAP_3235c	-	two-component system, chemotaxis family, response regulator CheB	-4.25	0.0266704
MAP_3238	-	acyl-CoA dehydrogenase-related protein, Putative	-4.755	0.00201815
MAP_3245	-	Glycosyl transferase, group 1 protein	-3.08	0.0222643
MAP_3249	-	Carbamoyltransferase protein	-6.01	0.0108119
MAP_3250	-	-	-7.5525	9.43363e-05
MAP_3260	-	Aldo-keto reductase protein	-7.07	0.020899
MAP_3264c	-	Response regulator receiver/ANTAR domain-containing protein	-9.1325	0.0141389
MAP_3268	hsp18	Heat shock protein Hsp20	-5.3925	0.0173244
MAP_3277c	-	YiaAB two helix domain-containing protein	-2.275	0.00413788
MAP_3278c	-	-	-7.66	0.000404669
MAP_3280c	-	Sodium/hydrogen exchanger	-2.9175	0.0469799
MAP_3283c	-	Metal-dependent hydrolase, putative	-5.4925	0.00822714
MAP_3287	-	Oxidoreductase, short-chain dehydrogenase/reductase protein	-3.585	0.00660336
MAP_3298	-	-	-5.1825	0.00320943
MAP_3313	-	-	-4.88	0.0080792
MAP_3317	-	GCN5-related N-acetyltransferase	-1.46	0.0341825
MAP_3318c	-	Integral membrane protein	-3.0975	0.0147018
MAP_3319	-	Diacylglycerol kinase, catalytic region	-5.155	0.00707475
MAP_3320	whiB1	Transcription factor, WhiB	-4.6025	0.0265765
MAP_3337	fadA6	acetyl-CoA acyltransferase	-5.6675	0.00125227
MAP_3351c	-	S-isoprenylcysteine methyltransferase-like protein	-1.5225	0.0220044
MAP_3368c	-	Bifunctional phosphoglucose/phosphomannose isomerase	-4.8525	0.00503063
MAP_3376	-	DNA modification methyltransferase, putative Type	-5.94	0.00082338
MAP_3380c	rmlD	dTDP-4-dehydrorhamnose reductase rmlD	-3.4775	0.00121401
MAP_3401	-	Maf-like protein	-2.8575	0.0469133
MAP_3402	sseA	thiosulfate/3-mercaptopyruvate sulfurtransferase sseA	-2.3025	0.00138061
MAP_3418	-	Lipoprotein LprJ	-3.76	0.0182923
MAP_3428c	-	Cutinase	-6.8125	9.53464e-05
MAP_3445	-	-	-6.275	0.0180778
MAP_3446c	sigJ	RNA polymerase sigma factor SigJ	-4.205	0.00270056
MAP_3452c	-	Ribonuclease BN	-2.5125	0.0103111
MAP_3457	metC	O-acetylhomoserine aminocarboxypropyltransferase	-6.1425	0.0234809
MAP_3459	-	Methyltransferase type 11 protein	-5.915	0.000528658
MAP_3464	-	NADH:flavin oxidoreductase/NADH oxidase	-2.755	0.0123612
MAP_3474	spoU	TRNA/rRNA methyltransferase	-7.12	0.000394754
MAP_3476c	dnaE2	DNA polymerase III, alpha subunit	-9.6975	0.000729861
MAP_3483	-	-	-12.49	3.6e-09
MAP_3491	-	HAD-superfamily hydrolase family protein	-6.6775	1.84435e-05
MAP_3550	ephF	Alpha/beta hydrolase fold protein	-4.0975	0.0136283
MAP_3602	-	Putative ABC transporter, permease protein	-8.1825	3.0551e-06
MAP_3619	-	dihydrodipicolinate reductase protein, Hypothetical protein	-5.4225	0.0167055
MAP_3637c	mmpL11	MmpL11	-6.3525	0.00164435
MAP_3655c	lipW	esterase / lipase	-4.07	0.0285027
MAP_3656	lipC	Esterase/lipase protein	-6.7225	0.0209527
MAP_3666c	-	-	-6.1325	0.00010341
MAP_3696	-	Flavin reductase domain protein FMN-binding	-1.445	0.0386904
MAP_3716c	fadE6	Acyl-CoA dehydrogenase domain protein	-4.95	0.00907178
MAP_3737	-	PPE family protein	-2.3475	0.0376274
MAP_3743	-	-	-7.4925	6.78006e-05
MAP_3761c	-	Integral membrane protein	-5.2525	0.0188577
MAP_3772c	-	Cobalamin synthesis protein/P47K:cobalamin synthesis CobW	-1.9925	0.0403092
MAP_3787	-	Peptidase S8 and S53, subtilisin, kexin, sedolisin	-9.085	0.0195999
MAP_3811	-	-	-5.405	0.0166859
MAP_3816	-	-	-2.775	0.017936
MAP_3844	-	Serine/threonine protein kinase Signal transduction histidine kinase sensor	-4.8725	0.0054994
MAP_3851c	-	Nitric oxide dioxygenase	-5.7175	0.0475361
MAP_3856	-	Short-chain dehydrogenase/reductase SDR	-2.21	0.0452045
MAP_3857	umpA	orotate phosphoribosyltransferase	-4.335	0.00292202
MAP_3871	purT	phosphoribosylglycinamide formyltransferase 2	-6.3025	0.000501588
MAP_3878c	fadE7	glutaryl-CoA dehydrogenase	-3.195	0.0135126
MAP_3880	-	integral membrane protein, Putative	-3.835	0.015058
MAP_3884	-	Luciferase-like protein alkanesulfonate monooxygenase	-2.04	0.00822882
MAP_3920	-	-	-4.25	0.00723413
MAP_3926c	-	-	-8.2775	4.69652e-05
MAP_3959c	-	Transcriptional regulator, XRE family	-5.8225	2.28331e-05
MAP_3968	-	Hbha / Iron-regulated heparin binding hemagglutinin hbhA (adhesin)	-4.1525	0.0147472
MAP_3977c	-	Short-chain dehydrogenase/reductase SDR	-3.9	0.00794067
MAP_4021	-	Protein of unknown function DUF121	-5.055	0.0162592
MAP_4069c	-	Protein of unknown function DUF88	-1.025	0.0165304
MAP_4086	-	MCE-family protein MCE1C	-4.955	0.0209934
MAP_4093c	-	exodeoxyribonuclease V beta subunit	-7.885	0.000424496
MAP_4124	-	-	-5.0125	0.0475713
MAP_4147	-	FAD-dependent pyridine nucleotide-disulphide oxidoreductase	-4.3925	0.0336023
MAP_4177	rplN	50S ribosomal protein L14	-7.9875	5.0953e-05
MAP_4196	-	DNA gyrase, A subunit	-6.9475	0.0034086
MAP_4211	-	Histidinol-phosphate aminotransferase	-4.585	0.0488179
MAP_4214c	fadE9	Acyl-CoA dehydrogenase protein	-6.24	0.000638954
MAP_4230	rpsM	30S ribosomal protein S13	-5.2725	0.00337343
MAP_4297c	-	Acetyl-CoA acetyltransferase-like protein	-7.93	0.0275027
MAP_4318c	-	Two-component sensor histidine kinase	-7.1525	9.8447e-05
MAP_4336	-	virulence factor / Serine/threonine protein kinase	-5.0425	0.00016781
